# Supplementary material for: Survival status and predictors of mortality among low-birthweight neonates admitted to KMC units of five public hospitals in Ethiopia: Frailty survival regression model
Source: PLoS One. 2022 Nov 10;17(11):e0276291. doi: 10.1371/journal.pone.0276291 (PMC9648734; doi:10.1371/journal.pone.0276291)
Supplement: S1 Dataset — (XLSX) [file pone.0276291.s009.xlsx]

## Sheet: Sheet1
S/No	Marital_status	FATHERAGE	FATHEREDU	FATHERWORK	FATWORKOTH	MOTHERAGE	MOTHEREDU	Histroy_abortion	MODEOFDEL	ASSITDEL	BW	Matrn_comp_Eclampsia	Matrn_comp_APH	Matrn_comp_PPH	No_matern_comp	Matern_comp_Other	Matern_comp_Oth_spe	NEON_COMP	Sepsis	RDS	Perinatal_asphyxia	Anemia	Miconium_aspiration	Other_spec	Problem_NB_Other	Rx_Oxygen_Resu	Rx_SSC	Rx_Antibiotic	Rx_Glucose	RX_Blood_transfusion	Rx_given_Other_Phototherapy	Rx_Other_Spec	STBIRTH	MULTIPLES	COLOSTRUM_i	WATER	DONATEDBM	OTHMILK	OTHFLUIDS	MEDICINES	FOOD	NOTHING	INCUB	BF24hrs	BF24_D	OTHMILK_D	WATER_D	WasSSCINIT_D	SSCINIT_HRS_D
1	Married	35	Post Secondary	Skilled manual		28	Secondary Completed	No	Spontanous vaginal delivery	Nurse or midwife	1500	No	No	No	Yes	No		Yes	No	Yes	No	No	No	No		Yes	No	No	0	0	No		No	Single Birth	Yes	No	No	No	No	No	No	Yes	No	12	Yes	Yes	Yes	Yes	18
2	Married	30	No Education	Skilled manual		27	No Education	No	Caesarean section	Doctor	1650	No	No	No	Yes	No			No	No	No	No	No	No		Yes	No	Yes	0	0	No		No	Single Birth	Yes	No	No	No	No	No	No	Yes	No	12	Yes	No	No	Yes	48
3	Married	28	Secondary Completed	Sales and services		23	Secondary Completed	No	Spontanous vaginal delivery	Nurse or midwife	1900	Yes	No	No	No	No		No	No	No	No	No	No	No		Yes	No	Yes	0	0	No		No	Single Birth	Yes	No	No	No	No	No	No	Yes	Yes	10	Yes	No	No
4	Married	34	Secondary Completed	Unskilled manual		33	Primary Completed	No	Spontanous vaginal delivery	Nurse or midwife	1820	Yes	No	No	No	No		No	No	No	No	No	No	No		Yes	No	Yes	0	0	No		No	Single Birth	Yes	No	No	No	No	No	No	Yes	Yes	10	Yes	No	No	Yes
5	Married	30	Primary Completed	Unskilled manual		30	No Education	Yes	Spontanous vaginal delivery	Nurse or midwife	1320	No	No	No	Yes	No			No	No	No	No	No	No		No	No	No	0	0	No		No	Single Birth	Yes	No	No	No	No	No	No	Yes	No	10		No	No
6	Married	27	Primary Completed	Skilled manual		28	Secondary Completed	No	Spontanous vaginal delivery	Nurse or midwife	1320	No	No	No	Yes	No		Yes	No	Yes	No	No	No	No		Yes	No	No	0	0	No		No	Single Birth	Yes	No	No	No	No	No	No	Yes	Yes	10	Yes	No	No	Yes	144
7	Married	40	Secondary Completed	Skilled manual			No Education	No	Spontanous vaginal delivery	Nurse or midwife	1910	Yes	No	No	No	No		Yes	No	Yes	No	No	No	No		Yes	No	No	1	0	No		No	Single Birth	Yes	No	No	No	No	No	No	Yes	Yes	10	Yes	No	No	Yes	144
8	Married	30	Secondary Completed	Skilled manual		28	Primary Completed	Yes	Spontanous vaginal delivery	Nurse or midwife	1930	No	No	No	Yes	No			No	No	No	No	No	No		No	Yes	No	0	0	No		No	Single Birth	Yes	No	No	No	No	No	No	Yes	No	12	Yes	No	No	Yes	22
9	Married	32	Primary Completed	Skilled manual		34	Primary Completed	No	Spontanous vaginal delivery	Nurse or midwife	1860	No	No	No	Yes	No			No	No	No	No	No	No		No	No	No	0	0	No		No	Single Birth	Yes	No	No	No	No	No	No	Yes	No			No	No
10	Married	35	Secondary Completed	Professional/technical/managerial		31	Secondary Completed	Yes	Spontanous vaginal delivery	Nurse or midwife	1650	No	No	No	Yes	No		Yes	No	Yes	No	No	No	No		Yes	Yes	No	0	0	No		No	Single Birth	Yes	No	No	No	No	No	No	Yes	No	3	Yes	No	No	Yes	72
11	Married	27	Post Secondary	Skilled manual		27	Post Secondary	No	Spontanous vaginal delivery	Nurse or midwife	1290	No	No	No	Yes	No		Yes	No	Yes	No	No	No	No		Yes	No	No	0	0	No		No	Single Birth	Yes	No	No	No	No	No	No	Yes	Yes	9	Yes	No	No	Yes	168
12	Married	45	Secondary Completed	Skilled manual		38	Primary Completed	No	Spontanous vaginal delivery	Nurse or midwife	1760	No	No	No	Yes	No		Yes	No	Yes	No	No	No	No		Yes	No	No	0	0	No		No	Twins	Yes	No	No	No	No	No	No	Yes	Yes	10	Yes	No	No	Yes	144
13	Married	30	Secondary Completed	Skilled manual		28	Primary Completed	No	Spontanous vaginal delivery	Nurse or midwife	1560	No	No	No	Yes	No		No	No	No	No	No	No	No		Yes	No	No	0	0	No		No	Twins	Yes	No	No	No	No	No	No	Yes	Yes	12	Yes	No	No	Yes	156
14	Married	23	Post Secondary	Professional/technical/managerial		27	Post Secondary	No	Assisted vaginal delivery	Doctor	1770	No	No	No	Yes	No		Yes	No	No	No	No	No	No		Yes	No	No	1	0	No		No	Twins		No	No	No	No	No	No	No	Yes		Yes	No	No
15	Married	23	Post Secondary	Professional/technical/managerial		27	Post Secondary	No	Assisted vaginal delivery	Doctor	1720	No	No	No	Yes	No			No	No	No	No	No	No		No	No	No	1	0	No		No	Twins		No	No	No	No	No	No	No	Yes		Yes	No	No
16	Married	35	Post Secondary	Skilled manual		30	Secondary Completed	No	Spontanous vaginal delivery	Nurse or midwife	1800	No	No	No	Yes	No		No	No	No	No	No	No	No		No	No	Yes	0	0	No		No	Twins	Yes	No	No	No	No	No	No	Yes	Yes	10	Yes	No	No	Yes	154
17	Married	35	Post Secondary	Skilled manual		30	Secondary Completed	No	Spontanous vaginal delivery	Nurse or midwife	1330	No	No	No	Yes	No		Yes	No	Yes	No	No	No	No		Yes	No	Yes	0	0	No		No	Twins	Yes	No	No	No	No	No	No	Yes	Yes	10	Yes	No	No	Yes	154
18	Married	28	Secondary Completed	Skilled manual		25	Secondary Completed	No	Caesarean section	Doctor	1940	No	No	No	Yes	No			No	No	No	No	No	No		No	No	No	0	0	No		No	Single Birth	Yes	No	No	No	No	No	No	Yes	Yes	12		No	No
19	Married	34	Secondary Completed	Skilled manual		28	Secondary Completed	No	Caesarean section	Doctor	1990	No	No	No	Yes	No			No	No	No	No	No	No		No	No	No	0	0	No		No	Single Birth		No	No	Yes	No	No	No	No	No		Yes	Yes	No
20	Single	88	No Education	Unskilled manual		25	No Education	Yes	Spontanous vaginal delivery	Nurse or midwife	990	No	No	No	Yes	No		Yes	Yes	No	No	No	No	No		Yes	No	Yes	1	0	No		No	Single Birth		No	No	No	No	No	No	Yes	No		No	No	No
21	Married	35	Secondary Completed	Skilled manual		29	No Education	No	Spontanous vaginal delivery	Nurse or midwife	1800	No	No	No	Yes	No			No	No	No	No	No	No		No	No	No	0	0	No		No	Single Birth	Yes	No	No	No	No	No	No	Yes	No	6	Yes	No	No	No
22	Married	35	Secondary Completed	Agriculture		30	No Education	No	Spontanous vaginal delivery	None mother herself	1570	No	No	No	Yes	No		No	No	No	No	No	No	No		Yes	No	Yes	0	0	No		No	Twins		No	No	No	No	No	No	No	Yes		Yes	No	No	Yes	48
23	Married	35	Secondary Completed	Agriculture		30	No Education	Yes	Spontanous vaginal delivery	None mother herself	1700	No	No	No	Yes	No		Yes	Yes	No	No	No	No	No		Yes	No	Yes	1	0	No		No	Twins		No	No	No	No	No	No	No	Yes		No	No	No
24	Single	88	Primary Completed	Unskilled manual		16	Primary Completed	Yes	Spontanous vaginal delivery	Relative and Neighbour	1440	No	No	No	Yes	No			No	No	No	No	No	No		Yes	Yes	No	0	0	No		No	Single Birth	Yes	No	No	No	No	No	No	Yes	No	10	No	No	No
25	Single	30	Primary Completed	Unskilled manual		23	Primary Completed	No	Spontanous vaginal delivery	Nurse or midwife	1800	No	No	No	Yes	No			No	No	No	No	No	No		No	No	Yes	1	0	No		No	Single Birth	Yes	No	No	No	No	No	No	Yes	No	9	Yes	No	No
26	Married	40	Post Secondary	Professional/technical/managerial		38	Secondary Completed	Yes	Spontanous vaginal delivery	Nurse or midwife	1400	Yes	No	No	No	No			No	No	No	No	No	No		No	No	Yes	1	0	No		Yes	Single Birth	Yes	No	No	No	No	No	No	Yes	Yes	6		No	No
27	Married	35	No Education	Agriculture		27	No Education	Yes	Spontanous vaginal delivery	Nurse or midwife	1080	Yes	No	No	No	No		Yes	No	Yes	No	No	No	No		Yes	No	No	0	0	No		No	Single Birth	No	No	No	No	No	No	No	Yes	Yes		No	No	No
28	Married	37	Secondary Completed	Skilled manual		31	No Education	Yes	Spontanous vaginal delivery	Nurse or midwife	1990	No	No	No	Yes	No		Yes	No	No	No	No	No	No		Yes	No	Yes	1	0	No		No	Single Birth		No	No	No	No	No	No	No	Yes	0	No	No	No
29	Single	88				21	No Education	Yes	Spontanous vaginal delivery	Nurse or midwife	1980	No	No	No	Yes	No			No	No	No	No	No	No		Yes	No	No	0	0	No		No	Single Birth		No	No	No	No	No	No	No	Yes		No	No	No
30	Married	27	Post Secondary	Professional/technical/managerial		23	Secondary Completed	No	Caesarean section	Doctor	1880	Yes	No	No	No	No		Yes	No	No	No	No	No	No		Yes	No	Yes	0	0	No		No	Single Birth		No	No	No	No	No	No	No	Yes		Yes	No	No
31	Single	88				25	Post Secondary	Yes	Spontanous vaginal delivery	Nurse or midwife	1450	No	No	No	Yes	No			No	No	No	No	No	No		No	No	No	1	0	No		No	Twins	Yes	No	No	No	No	No	No	Yes	Yes	3	Yes	No	No
32	Married	30	Secondary Completed	Skilled manual		28	Secondary Completed	No	Spontanous vaginal delivery	None mother herself	1500	No	No	No	Yes	No		Yes	No	Yes	No	No	No	No		Yes	No	No	0	0	No		No	Single Birth	Yes	No	No	No	No	No	No	Yes	No	12		No	No
33	Married	25	Secondary Completed	Skilled manual		20	No Education	No	Spontanous vaginal delivery	Nurse or midwife	1980	No	No	No	Yes	No			No	No	No	No	No	No		Yes	No	No	0	0	No		No	Single Birth		No	No	No	No	No	No	No	Yes		Yes	No	No	Yes	312
34	Married	35	Secondary Completed	Professional/technical/managerial		27	No Education	No	Spontanous vaginal delivery	Nurse or midwife	1480	Yes	No	No	No	No		Yes	No	Yes	No	No	No	No		Yes	No	Yes	1	0	No		No	Single Birth		No	No	No	No	No	No	No	No		No	No	No
35	Married	25	Secondary Completed	Skilled manual		21	Primary Completed	No	Spontanous vaginal delivery	Nurse or midwife	1780	No	No	No	Yes	No		No	No	No	No	No	No	No		Yes	No	No	1	0	No		No	Twins	Yes	No	No	No	No	No	No	Yes	Yes	12	Yes	No	No	Yes	72
36	Married	25	Secondary Completed	Skilled manual		21	Primary Completed	No	Spontanous vaginal delivery	Nurse or midwife	1490	No	No	No	Yes	No		No	No	No	No	No	No	No		Yes	No	No	1	0	No		No	Twins	Yes	No	No	No	No	No	No	Yes	Yes	12	Yes	No	No	Yes	72
37	Married	26	Post Secondary	Professional/technical/managerial		24	Secondary Completed	Yes	Spontanous vaginal delivery	Nurse or midwife	1750	No	No	No	Yes	No		No	No	No	No	No	No	No		Yes	No	No	1	0	No		No	Single Birth		No	No	No	No	No	No	No	Yes		Yes	No	No	Yes	92
38	Married	31	Secondary Completed	Unskilled manual		20	Primary Completed	No	Spontanous vaginal delivery	Nurse or midwife	1100	Yes	No	No	No	No		Yes	No	Yes	No	No	No	No		Yes	No	Yes	1	0	No		No	Single Birth		No	No	No	No	No	No	Yes	Yes		No	No	No
39	Married	30	Secondary Completed	Skilled manual		28	Primary Completed	Yes	Spontanous vaginal delivery	Nurse or midwife	1700	Yes	No	No	No	No		Yes	No	No	Yes	No	No	No		Yes	No	No	0	0	No		No	Single Birth	Yes	No	No	No	No	No	No	Yes	Yes	8	Yes	No	No	Yes	148
40	Married	27	Secondary Completed	Skilled manual		21	No Education	No	Spontanous vaginal delivery	Nurse or midwife	1600	No	No	No	Yes	No		Yes	No	Yes	No	No	No	No		Yes	No	No	0	0	No		No	Single Birth		No	No	No	No	No	No	No	No		No	No	No
41	Married	29	No Education	Unskilled manual		23	No Education	Yes	Spontanous vaginal delivery	Nurse or midwife	1120	Yes	No	No	No	No		Yes	No	No	Yes	No	No	No		Yes	No	No	1	0	No		No	Single Birth		No	No	No	No	No	No	Yes	No		No	No	No
42	Married	40	Secondary Completed	Skilled manual		24	Primary Completed	Yes	Spontanous vaginal delivery	Nurse or midwife	1670	No	No	No	Yes	No			No	No	No	No	No	No		No	Yes	No	0	0	No		No	Single Birth	Yes	No	No	No	No	No	No	Yes	No	12		No	No
43	Married	37	Secondary Completed	Skilled manual		20	Secondary Completed	No	Spontanous vaginal delivery	Nurse or midwife	1100	No	No	No	Yes	No		Yes	No	Yes	No	No	No	No		Yes	Yes	Yes	0	0	No		No	Single Birth	Yes	No	No	No	No	No	No	Yes	Yes	8	Yes	No	No
44	Married	30	Secondary Completed	Professional/technical/managerial		24	Secondary Completed	Yes	Spontanous vaginal delivery	Nurse or midwife	700	No	No	No	No	No		Yes	No	No	Yes	No	No	No		Yes	No	No	0	0	No		No	Single Birth		No	No	No	No	No	No	No	Yes		No	No	No
45	Single					17	Secondary Completed	No	Spontanous vaginal delivery	Nurse or midwife	700	No	No	No	Yes	No		Yes	No	No	Yes	No	No	No		Yes	No	Yes	1	0	No		No	Single Birth		No	No	No	No	No	No	No	No		No	No	No
46	Married	33	Secondary Completed	66	housewife	20	Secondary Completed	Yes	Spontanous vaginal delivery	Nurse or midwife	1700	No	No	No	Yes	No		Yes	No	Yes	No	No	No	No		Yes	No	No	1	0	No		No	Single Birth		No	No	No	No	No	No	No	Yes		No	No	No
47	Single	88				25	No Education	No	Spontanous vaginal delivery	Nurse or midwife	1930	No	No	No	Yes	No		No	No	No	No	No	No	No		Yes	No	Yes	1	0	No		No	Single Birth		No	No	No	No	No	No	No	Yes		Yes	No	No	Yes	96
48	Married	32	Primary Completed	Unskilled manual		20	Secondary Completed	No	Spontanous vaginal delivery	Nurse or midwife	1970	Yes	No	No	No	No			No	No	No	No	No	No		No	No	No	0	0	No		No	Single Birth	Yes	No	No	No	No	No	No	Yes	Yes	9	Yes	No	No
49	Married	31	Secondary Completed	Professional/technical/managerial		26	No Education	No	Spontanous vaginal delivery	Nurse or midwife	1970	Yes	No	No	No	No		No	No	No	No	No	No	No		Yes	Yes	No	1	0	No		No	Single Birth	Yes	No	No	No	No	No	No	Yes	Yes	10	Yes	No	No	Yes	192
50	Married	25	Secondary Completed	Professional/technical/managerial		22	Secondary Completed	Yes	Spontanous vaginal delivery	Nurse or midwife	1070	No	No	No	Yes	No			No	No	No	No	No	No		Yes	No	No	0	0	No		No	Twins		No	No	No	No	No	No	No	No		No	No	No
51	Married	25	Secondary Completed	Professional/technical/managerial		22	Secondary Completed	No	Spontanous vaginal delivery	Nurse or midwife	1170	No	No	No	Yes	No			No	No	No	No	No	No		No	No	No	0	0	No		No	Twins		No	No	No	No	No	No	No	Yes		Yes	No	No	Yes	12
52	Married	40	Post Secondary	Professional/technical/managerial		29	Post Secondary	No	Caesarean section	Doctor	1130	Yes	No	No	No	No		Yes	No	No	No	No	No	No		No	Yes	Yes	1	0	No		No	Twins	Yes	No	No	No	No	Yes	No	Yes	Yes	11	Yes	No	No
53	Married	40	Post Secondary	Professional/technical/managerial		29	Post Secondary	No	Caesarean section	Doctor	1250	Yes	No	No	No	No		Yes	No	No	No	No	No	No		Yes	Yes	Yes	1	0	No		No	Twins	Yes	No	No	No	No	Yes	No	Yes	Yes	8	Yes	No	No
54	Married	29	Secondary Completed	Skilled manual		23	Secondary Completed	No	Spontanous vaginal delivery	Nurse or midwife	1865	No	No	No	Yes	No		No	No	No	No	No	No	No		Yes	No	No	0	0	No		No	Single Birth	Yes	No	No	No	No	No	No	Yes	Yes	12	Yes	No	No	Yes	120
55	Married	29	Secondary Completed	Skilled manual		25	Secondary Completed	No	Spontanous vaginal delivery	Doctor	1800	No	No	No	Yes	No			No	No	No	No	No	No		No	No	No	1	0	No		No	Twins	Yes	No	No	No	No	No	No	Yes	Yes	88	Yes	No	No
56	Married	29	Secondary Completed	Skilled manual		25	Secondary Completed	No	Spontanous vaginal delivery	Doctor	1900	No	No	No	No	No		Yes	No	No	No	No	No	No		No	No	No	1	0	No		No	Twins	Yes	No	No	No	No	No	No	Yes	Yes	12	Yes	No	No
57	Single	23	Secondary Completed	Unskilled manual		19	No Education	No	Spontanous vaginal delivery	Nurse or midwife	970	No	No	No	Yes	No		Yes	No	Yes	No	No	No	No		Yes	No	Yes	1	0	No		No	Twins	No	No	No	No	No	No	No	Yes	Yes	0	No	No	No
58	Single	23	Secondary Completed	Unskilled manual		19	No Education	Yes	Spontanous vaginal delivery	Nurse or midwife	960	No	No	No	Yes	No		Yes	No	Yes	No	No	No	No		Yes	No	Yes	1	0	No		No	Twins	No	No	No	No	No	No	No	Yes	Yes	0	No	No	No
59	Married	40		66	Driver	24	Primary Completed	Yes	Assisted vaginal delivery	Nurse or midwife	1400	No	No	No	Yes	No			No	No	No	No	No	No		No	No	Yes	1	0	No		No	Single Birth	Yes	No	No	No	No	No	No	Yes	Yes	12	No	No	No
60	Married	30	Primary Completed	Skilled manual		19	Primary Completed	No	Spontanous vaginal delivery	Nurse or midwife	1650	No	No	No	Yes	No		No	No	No	No	No	No	No		No	No	No	0	0	No		No	Single Birth	Yes	No	No	No	No	No	No	Yes	Yes	10	Yes	No	No	Yes	96
61	Married	35	Secondary Completed	Skilled manual		30	Secondary Completed	No	Spontanous vaginal delivery	Nurse or midwife	1770	No	No	No	Yes	No			No	No	No	No	No	No		No	No	No	0	0	No		No	Single Birth	Yes	No	No	No	No	No	No	Yes	No	12		No	No
62	Married	27	Post Secondary	Professional/technical/managerial		25	No Education	No	Spontanous vaginal delivery	Nurse or midwife	1810	No	No	No	Yes	No		Yes	No	No	Yes	No	No	No		Yes	No	No	1	0	No		No	Single Birth		No	No	No	No	No	No	No	No		No	No	No
63	Married	25	Primary Completed	Sales and services		23	No Education	No	Spontanous vaginal delivery	Nurse or midwife	1810	No	No	Yes	No	No		Yes	Yes	No	No	No	No	No		Yes	No	Yes	0	0	No		No	Single Birth		No	No	No	No	No	No	No	No		No	No	No
64	Married	27	No Education	Agriculture		27	No Education	No	Spontanous vaginal delivery	Doctor	1020	No	No	No	Yes	No			No	No	No	No	No	No		Yes	No	No	0	0	No		No	Single Birth		No	No	No	No	No	No	No	No		No	No	No
65	Married	29	Secondary Completed	Skilled manual		27	Secondary Completed	No	Spontanous vaginal delivery	Nurse or midwife	1740	No	No	No	Yes	No		No	No	No	No	No	No	No		No	Yes	Yes	0	0	No		No	Single Birth	Yes	No	No	No	No	No	No	Yes	Yes	10	Yes	No	No
66	Married	88	Primary Completed	Unskilled manual		20	Primary Completed	No	Spontanous vaginal delivery	Doctor	1300	No	No	No	Yes	No		Yes	No	Yes	No	No	No	No		Yes	No	No	0	0	No		No	Twins	Yes	No	No	No	No	No	No	Yes	Yes	12	No	No	No
67	Married	88	Primary Completed	Unskilled manual		20	Primary Completed	No	Spontanous vaginal delivery	Doctor	1300	No	No	No	Yes	No		Yes	No	Yes	No	No	No	No		Yes	No	No	0	0	No		No	Twins		No	No	No	No	No	No	No	No		No	No	No
68	Married	21	Secondary Completed	Skilled manual		21	Primary Completed	No	Spontanous vaginal delivery	Nurse or midwife	1900	No	No	No	Yes	No			No	No	No	No	No	No		No	Yes	No	0	0	No		No	Single Birth		No	No	No	No	No	No	No	No		Yes	No	No	Yes	18
69	Married	23	Secondary Completed	66	Cart Driver	21	Secondary Completed	No	Assisted vaginal delivery	Nurse or midwife	1650	Yes	No	No	No	No			No	No	No	No	No	No		No	No	Yes	1	0	No		No	Single Birth	Yes	No	No	No	No	No	No	Yes	Yes	1	Yes	No	No
70	Married	40	Primary Completed	66	Driver	35	Primary Completed	No	Caesarean section	Doctor	1400	No	No	No	Yes	No		Yes	No	No	No	No	No	No		Yes	No	Yes	1	0	No		Yes	Single Birth	No	No	No	No	No	No	No	Yes	Yes	0	Yes	No	No
71	Single	88				26	No Education	No	Spontanous vaginal delivery	Nurse or midwife	1230	Yes	No	No	No	No		Yes	No	Yes	No	No	No	No		Yes	No	No	0	0	No		No	Single Birth		No	No	No	No	No	No	No	Yes		Yes	No	No
72	Married	30	Secondary Completed	Skilled manual		28	Secondary Completed	No	Spontanous vaginal delivery	Nurse or midwife	1480	No	No	No	Yes	No		No	No	No	No	No	No	No		Yes	No	No	0	0	No		No	Single Birth	Yes	No	No	No	No	No	No	Yes	Yes	12	Yes	No	No	Yes	144
73	Married	30	Primary Completed	Skilled manual		28	Primary Completed	No	Spontanous vaginal delivery	Nurse or midwife	1310	No	No	No	Yes	No		Yes	No	Yes	No	No	No	No		Yes	No	No	0	0	No		No	Single Birth	Yes	No	No	No	No	No	No	Yes	Yes	12	Yes	No	No	Yes	72
74	Married	40	Primary Completed	Skilled manual		33	Primary Completed	No	Spontanous vaginal delivery	Nurse or midwife	1600	No	No	No	Yes	No			No	No	No	No	No	No		No	No	No	0	0	No		No	Single Birth	No	No	No	No	No	No	No	No	Yes		Yes	No	No
75	Married	28	Secondary Completed	Unskilled manual		26	No Education	No	Spontanous vaginal delivery	Doctor	1450	Yes	No	No	No	No		No	No	No	No	No	No	No		Yes	No	Yes	1	0	No		No	Single Birth	Yes	No	No	No	No	Yes	No	Yes	Yes	11	Yes	No	No
76	Married	28	No Education	Unskilled manual		23	Primary Completed	No	Spontanous vaginal delivery	Nurse or midwife	1990	No	No	No	No	No		No	No	No	No	No	No	No		No	Yes	Yes	0	0	No		No	Single Birth	Yes	No	No	No	No	Yes	No	Yes	Yes	9	Yes	No	No	Yes
77	Married	25	Secondary Completed	Skilled manual		22	Post Secondary	No	Spontanous vaginal delivery	Nurse or midwife	1390	No	No	No	Yes	No		Yes	No	No	No	Yes	No	No		Yes	No	No	0	1	Yes		No	Single Birth	Yes	No	No	No	No	No	No	Yes	No	12	Yes	No	No	Yes	24
78	Single	25	No Education			20	No Education	No	Spontanous vaginal delivery	Nurse or midwife	1510	No	No	No	Yes	No		Yes	Yes	No	No	No	No	No		Yes	No	No	1	0	No		No	Single Birth		No	No	No	No	No	No	No	Yes		Yes	No	No	No
79	Married	30	Post Secondary	Skilled manual		38	Secondary Completed	No	Spontanous vaginal delivery	Doctor	1520	No	No	No	Yes	No		No	No	No	No	No	No	No		Yes	No	No	0	0	No		No	Single Birth	Yes	No	No	No	No	No	No	Yes	Yes	12	Yes	No	No	Yes	144
80	Married	30	Primary Completed	Skilled manual		25	Primary Completed	No	Spontanous vaginal delivery	Nurse or midwife	1500	No	No	No	Yes	No		Yes	No	Yes	No	No	No	No		Yes	No	No	0	0	No		No	Single Birth	Yes	No	No	No	No	No	No	Yes	No	12		No	No
81	Married	28	Primary Completed	Skilled manual		24	Primary Completed	No	Spontanous vaginal delivery	Nurse or midwife	1780	No	No	No	Yes	No			No	No	No	No	No	No		Yes	No	No	0	0	No		No	Twins		No	No	No	No	No	No	No	No		No	No	No
82	Married	28	Primary Completed	Skilled manual		24	Primary Completed	No	Spontanous vaginal delivery	Nurse or midwife	1790	No	No	No	Yes	No		No	No	No	No	No	No	No		Yes	No	No	0	0	No		No	Twins	Yes	No	No	No	No	No	No	Yes	Yes	12	Yes	No	No	Yes	72
83	Married	36	Secondary Completed	Skilled manual		28	Secondary Completed	No	Spontanous vaginal delivery	Nurse or midwife	1850	No	No	No	Yes	No		Yes	No	Yes	No	No	No	No		Yes	No	No	0	0	No		No	Single Birth	Yes	No	No	No	No	No	No	Yes	Yes	12	Yes	No	No	Yes	156
84	Married	30	Secondary Completed	Skilled manual		29	Secondary Completed	No	Spontanous vaginal delivery	Nurse or midwife	1118	No	No	No	Yes	No		Yes	No	Yes	No	No	No	No		Yes	No	No	1	0	No		No	Single Birth	Yes	No	No	No	No	No	No	Yes	Yes	6	Yes	No	No	Yes	96
85	Married	27	Post Secondary	Skilled manual		25	Post Secondary	No	Spontanous vaginal delivery	Nurse or midwife	1820	No	No	No	Yes	No			No	No	No	No	No	No		No	No	Yes	0	0	No		No	Twins	Yes	No	No	No	No	No	No	Yes	No	12		No	No
86	Married	43	Secondary Completed	Skilled manual		31	Secondary Completed	No	Spontanous vaginal delivery	Nurse or midwife	1450	No	No	No	Yes	No		No	No	No	No	No	No	No		Yes	No	No	0	0	No		No	Triplets	Yes	No	No	No	No	No	No	Yes	Yes	1	Yes	No	No	Yes	264
87	Married	43	Secondary Completed	Skilled manual		31	Secondary Completed	No	Spontanous vaginal delivery	Nurse or midwife	1450	No	No	No	Yes	No		No	No	No	No	No	No	No		Yes	No	No	0	0	No		No	Triplets	Yes	No	No	No	No	No	No	Yes	Yes	1	Yes	No	No	Yes	264
88	Married	43	Secondary Completed	Skilled manual		31	Secondary Completed	No	Spontanous vaginal delivery	Nurse or midwife	1500	No	No	No	Yes	No		No	No	No	No	No	No	No		Yes	No	No	0	0	No		No	Triplets	No	No	No	No	No	No	No	No	Yes	0	Yes	Yes	No	Yes	264
89	Single	36	Secondary Completed	Skilled manual		26	Secondary Completed	Yes	Spontanous vaginal delivery	Nurse or midwife	1520	No	No	No	Yes	No		Yes	No	Yes	No	No	No	No		Yes	No	Yes	1	0	No		No	Single Birth		No	No	No	No	No	No	No	No		No	No	No
90	Married	24	Primary Completed	Skilled manual		20	No Education	No	Spontanous vaginal delivery	Nurse or midwife	1950	No	No	No	Yes	No		No	No	No	No	No	No	No		Yes	No	No	0	0	No		No	Twins	Yes	No	No	No	No	No	No	Yes	Yes	10	Yes	No	No	Yes	96
91	Married	24	Primary Completed	Skilled manual		20	No Education	No	Spontanous vaginal delivery	Nurse or midwife	1770	No	No	No	Yes	No		Yes	No	Yes	No	No	No	No		Yes	No	No	0	0	No		No	Twins	Yes	No	No	No	No	No	No	Yes	Yes	10	Yes	No	No	Yes	96
92	Married	28	Secondary Completed	Skilled manual		24	Secondary Completed	No	Spontanous vaginal delivery	Nurse or midwife	1710	No	No	No	Yes	No		No	No	No	No	No	No	No		No	No	No	0	0	No		No	Twins	Yes	No	No	No	No	No	No	Yes	Yes	10	Yes	No	No	Yes	72
93	Married	35	Primary Completed	Skilled manual		28	No Education	No	Spontanous vaginal delivery	Nurse or midwife	1760	No	No	No	Yes	No		Yes	No	Yes	No	No	No	No		Yes	No	No	0	0	No		No	Twins	Yes	No	No	No	No	No	No	Yes	Yes	12	Yes	No	No	Yes	72
94	Married	35	Primary Completed	Skilled manual		28	No Education	No	Spontanous vaginal delivery	Nurse or midwife	1900	No	No	No	Yes	No		No	No	No	No	No	No	No		No	No	Yes	0	0	No		No	Twins	Yes	No	No	No	No	No	No	Yes	Yes	12	Yes	No	No	Yes	72
95	Married	30	Secondary Completed	Skilled manual		28	Secondary Completed	Yes	Spontanous vaginal delivery	Nurse or midwife	1500	No	No	No	Yes	No		Yes	No	Yes	No	No	No	No		Yes	No	No	0	0	No		No	Single Birth		No	No	No	No	No	No	No	No		No	No	No	No
96	Married	29	Primary Completed	Skilled manual		26	Primary Completed	No	Spontanous vaginal delivery	Nurse or midwife	1070	No	No	No	Yes	No		Yes	No	No	No	No	No	Yes	Neonatal Jaundice	No	No	Yes	0	1	Yes		No	Single Birth	Yes	No	No	No	No	No	No	Yes	No	6	Yes	No	No	Yes	264
97	Married	26	Secondary Completed	Unskilled manual		24	Secondary Completed	No	Spontanous vaginal delivery	Doctor	1250	Yes	No	No	No	No		Yes	No	Yes	No	No	No	No		Yes	No	Yes	1	0	No		No	Single Birth	Yes	No	No	No	No	No	No	Yes	No	4	Yes	No	No	Yes
98	Married	33	Secondary Completed	Skilled manual		25	Secondary Completed	No	Assisted vaginal delivery	Nurse or midwife	1620	No	No	No	Yes	No		Yes	No	Yes	No	No	No	No		No	No	No	0	0	No		No	Twins	Yes	No	No	No	No	No	No	Yes	Yes	1	Yes	No	No	Yes
99	Married	32	Secondary Completed	Skilled manual		22	Secondary Completed	No	Spontanous vaginal delivery	Nurse or midwife	940	No	No	No	Yes	No		Yes	No	Yes	No	No	No	No		Yes	No	Yes	1	0	No		No	Single Birth	Yes	No	No	No	No	No	No	Yes	Yes	6	Yes	No	No	Yes	168
100	Married	35	Secondary Completed	Skilled manual		25	Secondary Completed	No	Assisted vaginal delivery	Nurse or midwife	1690	No	No	No	Yes	No		Yes	No	Yes	No	No	No	No		Yes	No	No	0	0	No		No	Twins	Yes	No	No	No	No	No	No	Yes	Yes	1	Yes	No	No	No
101	Married	37	No Education	66	unemployed	31	No Education	No	Spontanous vaginal delivery	Nurse or midwife	1990	No	No	No	Yes	No			No	No	No	No	No	No		Yes	No	No	0	0	No		No	Single Birth		No	No	No	No	No	No	No	Yes		Yes	No	No	No
102	Married	30	Primary Completed	Skilled manual		29	Primary Completed	No	Spontanous vaginal delivery	Nurse or midwife	1960	No	No	No	Yes	No		No	No	No	No	No	No	No		No	No	Yes	0	0	No		No	Twins	Yes	No	No	No	No	No	No	Yes	Yes	12	Yes	No	No	Yes	72
103	Married	30	Primary Completed	Skilled manual		29	Primary Completed	No	Spontanous vaginal delivery	Nurse or midwife	1700	No	No	No	Yes	No		No	No	No	No	No	No	No		No	No	Yes	0	0	No		No	Twins	Yes	No	No	No	No	No	No	Yes	Yes	12	Yes	No	No	Yes	72
104	Married	28	Secondary Completed	Skilled manual		19	Primary Completed	No	Caesarean section	Doctor	1970	No	No	No	Yes	No		No	No	No	No	No	No	No		No	No	Yes	0	0	No		No	Twins	Yes	No	No	No	No	No	No	Yes	Yes	12	Yes	No	No	Yes	316
105	Married	28	Secondary Completed	Skilled manual		19	Primary Completed	No	Caesarean section	Doctor	1550	No	No	No	Yes	No		Yes	No	Yes	No	No	No	No		Yes	No	No	0	0	No		No	Twins		No	No	No	No	No	No	No	No		No	No	No	No
106	Married	35	Primary Completed	Skilled manual		30	No Education	No	Spontanous vaginal delivery	None mother herself	1740	No	No	No	Yes	No			No	No	No	No	No	No		No	Yes	No	0	0	No		No	Twins	Yes	No	No	No	No	No	No	Yes	Yes	8	No	No	No	No
107	Married	35	Primary Completed	Skilled manual		30	No Education	No	Spontanous vaginal delivery	Nurse or midwife	1350	No	No	No	Yes	No		Yes	No	Yes	No	No	No	No		Yes	Yes	No	0	0	No		No	Twins	Yes	No	No	No	No	No	No	Yes	No	6	Yes	No	No	Yes
108	Single	30	Primary Completed	Unskilled manual		27	Secondary Completed	No	Spontanous vaginal delivery	Nurse or midwife	1250	Yes	No	No	No	No		Yes	No	No	No	No	No	No		No	No	No	1	0	No		No	Single Birth	Yes	No	No	No	No	Yes	No	No	Yes	9	Yes	No	No	Yes
109	Married	35		Skilled manual		28	Primary Completed	No	Spontanous vaginal delivery	Nurse or midwife	1450	No	No	No	Yes	No		No	No	No	No	No	No	No		No	No	No	0	0	No		No	Single Birth	Yes	No	No	No	No	No	No	Yes	Yes	6	Yes	No	No	Yes	120
110	Married	30	Primary Completed	66	Unemployed	35	No Education	No	Spontanous vaginal delivery	Nurse or midwife	1750	No	No	No	Yes	No		Yes	No	Yes	No	No	No	No		Yes	No	Yes	1	0	No		Yes	Single Birth	Yes	No	No	No	No	No	No	Yes	Yes	12	Yes	No	No	No
111	Married	25	Post Secondary	Professional/technical/managerial		25	Secondary Completed	No	Spontanous vaginal delivery		1480	No	No	No	No	No	Anemia		No	No	No	No	No	No		No	No	Yes	1	0	No		No	Single Birth	No	No	No	Yes	No	No	No	No	No	1	No	Yes	No	Yes
112	Married	22	Secondary Completed	Skilled manual		22	Secondary Completed	No	Spontanous vaginal delivery	Nurse or midwife	1260	No	No	No	Yes	No		Yes	No	Yes	No	No	No	No		Yes	No	No	0	0	No		No	Single Birth	Yes	No	No	No	No	No	No	Yes	Yes		Yes	No	No	Yes	96
113	Married	32	Secondary Completed	Skilled manual		23	Secondary Completed	No	Assisted vaginal delivery	Nurse or midwife	1470	Yes	No	No	No	No			No	No	No	No	No	No		No	No	No	1	0	No		No	Single Birth	Yes	No	No	No	No	No	No	Yes	Yes	1	Yes	No	No
114	Married	30	No Education	Unskilled manual		30	No Education	No	Spontanous vaginal delivery	Nurse or midwife	1950	No	No	No	Yes	No			No	No	No	No	No	No		Yes	No	No	1	0	No		No	Single Birth	Yes	No	No	No	No	No	No	Yes	Yes	1	Yes	No	No
115	Married	30	Primary Completed	Unskilled manual		24	Secondary Completed	No	Spontanous vaginal delivery	Nurse or midwife	1870	No	No	No	Yes	No		Yes	No	Yes	No	No	No	No		Yes	No	No	0	0	No		No	Single Birth	Yes	No	No	No	No	No	No	Yes	Yes		Yes	No	No	Yes	96
116	Married	21	No Education	Unskilled manual		19	Primary Completed	No	Spontanous vaginal delivery	Nurse or midwife	1730	No	No	No	Yes	No		No	No	No	No	No	No	No		Yes	No	No	0	0	No		No	Single Birth	Yes	No	No	No	No	No	No	Yes	Yes	6		No	No
117	Married	23	Secondary Completed	Skilled manual		24	Secondary Completed	No	Caesarean section	Doctor	1500	No	No	No	Yes	No		Yes	No	No	Yes	No	No	No		Yes	No	No	0	0	No		No	Twins	Yes	No	No	No	No	No	No	Yes	Yes	6	Yes	No	No	Yes	72
118	Married	30	Primary Completed	Skilled manual		30	No Education	No	Spontanous vaginal delivery	Nurse or midwife	1920	No	No	No	Yes	No		Yes	No	Yes	No	No	No	No		Yes	Yes	No	0	0	No		No	Single Birth	Yes	No	No	No	No	No	No	Yes	No	12		No	No
119	Married	35	Primary Completed	Skilled manual		25	Primary Completed	No	Spontanous vaginal delivery	Nurse or midwife	1740	No	No	No	Yes	No		Yes	No	Yes	No	No	No	No		Yes	No	No	0	0	No		No	Twins	Yes	No	No	No	No	No	No	Yes	Yes	10	Yes	No	No	Yes	96
120	Married	30	No Education	Skilled manual		28	No Education	No	Spontanous vaginal delivery	Nurse or midwife	1800	No	No	No	Yes	No		Yes	No	Yes	No	No	No	No		Yes	No	No	0	0	No		No	Twins	Yes	No	No	No	No	No	No	Yes	Yes	10	Yes	No	No	Yes	96
121	Married	30	Secondary Completed	Skilled manual		30	Secondary Completed	No	Spontanous vaginal delivery	Nurse or midwife	1880	No	No	No	Yes	No		No	No	No	No	No	No	No		Yes	No	No	0	0	No		No	Twins	Yes	No	No	No	No	No	No	Yes	Yes	10	Yes	No	No	Yes	72
122	Married	30	Secondary Completed	Skilled manual		28	Secondary Completed	No	Spontanous vaginal delivery	Nurse or midwife	1770	No	No	No	Yes	No		No	No	No	No	No	No	No		Yes	No	No	0	0	No		No	Twins	Yes	No	No	No	No	No	No	Yes	Yes	10	Yes	No	No	Yes	72
123	Married	30	Primary Completed	Skilled manual		25	Primary Completed	No	Spontanous vaginal delivery	Nurse or midwife	1480	No	No	No	Yes	No		Yes	No	Yes	No	No	No	No		Yes	No	No	0	0	No		No	Single Birth	Yes	No	No	No	No	No	No	Yes	Yes	10	Yes	No	No	Yes	144
124	Married	30	Secondary Completed	Unskilled manual		25	Primary Completed	No	Spontanous vaginal delivery	Nurse or midwife	1800	No	No	No	Yes	No			No	No	No	No	No	No		Yes	No	No	0	0	No		No	Single Birth	Yes	No	No	No	No	No	No	Yes	Yes	3	Yes	No	No	Yes	144
125	Married	35	No Education	Agriculture		30	No Education	No	Spontanous vaginal delivery	Nurse or midwife	1300	No	No	No	Yes	No		Yes	No	No	No	No	No	No		Yes	No	No	0	0	No		No	Twins		No	No	No	No	No	No	No	Yes		Yes	No	No	Yes	144
126	Married	35	No Education	Agriculture		30	No Education	No	Spontanous vaginal delivery	Nurse or midwife	1500	No	No	No	Yes	No			No	No	No	No	No	No		Yes	No	No	0	0	No		No	Twins		No	No	No	No	No	No	No	Yes		Yes	No	No	Yes	144
127	Married	28	No Education	Skilled manual		21	No Education	Yes	Spontanous vaginal delivery	Nurse or midwife	800	No	No	No	Yes	No		Yes	No	Yes	No	No	No	No		Yes	No	No	1	0	No		No	Single Birth		No	No	No	No	No	No	No	Yes		No	No	No	No
128	Married	33	Secondary Completed	Skilled manual		30	No Education	No	Spontanous vaginal delivery	Nurse or midwife	1780	Yes	No	No	No	No			No	No	No	No	No	No		Yes	Yes	No	0	0	No		No	Single Birth	Yes	No	No	No	No	No	No	Yes	Yes	11	Yes	No	No	Yes	88
129	Married	45	No Education	Unskilled manual		34	Primary Completed	Yes	Spontanous vaginal delivery	Nurse or midwife	1900	Yes	No	No	No	No		No	No	No	No	No	No	No		Yes	Yes	No	0	0	No		No	Single Birth	Yes	No	No	No	No	No	No	Yes	Yes	9	Yes	No	No
130	Single	45	Post Secondary	Professional/technical/managerial		30	Secondary Completed	No	Caesarean section	Nurse or midwife	1500	Yes	No	No	No	No		No	No	No	No	No	No	No		Yes	Yes	No	1	0	No		No	Single Birth	Yes	No	No	No	No	No	No	Yes	Yes	11	Yes	No	No
131	Married	48	Post Secondary	Professional/technical/managerial		39	Post Secondary	Yes	Spontanous vaginal delivery	Nurse or midwife	1520	Yes	No	No	No	No		No	No	No	No	No	No	No		Yes	Yes	No	1	0	No		No	Single Birth	Yes	No	No	No	No	No	No	Yes	Yes	12	Yes	No	No
132	Married	35	Secondary Completed	Sales and services		31	Primary Completed	Yes	Spontanous vaginal delivery	Nurse or midwife	930	No	No	No	Yes	No		Yes	No	Yes	No	No	No	No		Yes	No	No	0	0	No		No	Twins		No	No	No	No	No	No	No	No		No	No	No
133	Married	40	No Education	Unskilled manual		26	No Education	Yes	Spontanous vaginal delivery	Nurse or midwife	1410	Yes	No	No	No	No			No	No	No	No	No	No		Yes	No	Yes	1	0	No		No	Single Birth		No	No	No	No	No	No	No	No			No	No
134	Married	30	Secondary Completed	Skilled manual		26	Secondary Completed	No	Spontanous vaginal delivery	Nurse or midwife	1800	No	No	No	Yes	No			No	No	No	No	No	No		Yes	No	No	0	0	No		No	Single Birth	Yes	No	No	No	No	No	No	Yes	No	10	Yes	No	No	Yes	22
135	Married	26	Secondary Completed	Sales and services		22	Secondary Completed	No	Spontanous vaginal delivery	Nurse or midwife	1570	No	No	No	Yes	No			No	No	No	No	No	No		Yes	No	No	0	0	No		No	Single Birth	Yes	No	No	No	No	No	No	Yes	No	2	Yes	No	No	No
136	Married	32	Secondary Completed	Sales and services		22	Secondary Completed	No	Spontanous vaginal delivery	Nurse or midwife	1740	No	No	No	Yes	No		Yes	No	No	Yes	No	No	No		Yes	No	No	1	0	No		No	Single Birth		No	No	No	No	No	No	No	Yes		Yes	No	No	Yes	72
137	Married	42	Secondary Completed	Unskilled manual		32	Secondary Completed	No	Caesarean section	Nurse or midwife	1290	Yes	No	No	No	No		Yes	No	No	No	No	No	No		Yes	No	Yes	1	0	No		No	Twins	Yes	No	No	No	No	Yes	No	Yes	Yes	5	Yes	No	No
138	Married	42	Secondary Completed	Unskilled manual		32	Secondary Completed	Yes	Caesarean section	Nurse or midwife	1140	Yes	No	No	No	No		Yes	Yes	Yes	No	No	No	No		Yes	Yes	Yes	1	0	No		No	Twins		No	No	No	No	No	No	No	No		No	No	No
139	Married	30	Secondary Completed	Skilled manual		25	Primary Completed	Yes	Spontanous vaginal delivery	Nurse or midwife	1590	No	No	No	Yes	No		Yes	No	Yes	No	No	No	No		Yes	No	No	0	0	No		No	Single Birth	Yes	No	No	No	No	No	No	Yes	No	10	No	No	No
140	Married	28	No Education	Unskilled manual		25	No Education	No	Caesarean section	Doctor	1720	No	No	No	Yes	No			No	No	No	No	No	No		Yes	No	No	0	0	No		No	Single Birth	Yes	No	No	No	No	No	No	Yes	Yes	3	Yes	No	No
141	Married	30	Primary Completed	Skilled manual		28	Primary Completed	No	Spontanous vaginal delivery	Nurse or midwife	1590	No	No	No	Yes	No			No	No	No	No	No	No		No	Yes	No	0	0	No		No	Single Birth	Yes	No	No	No	No	No	No	Yes	No	12		No	No
142	Married	30	Secondary Completed	Sales and services		24	Primary Completed	No	Spontanous vaginal delivery	Nurse or midwife	1100	No	No	No	Yes	No		Yes	No	No	No	No	No	No		Yes	No	No	0	0	No		No	Single Birth	Yes	No	No	No	No	No	Yes	No	No	5	Yes	Yes	No	Yes	480
143	Married	35	Secondary Completed	Skilled manual		30	Secondary Completed	Yes	Spontanous vaginal delivery	Nurse or midwife	1640	No	No	No	Yes	No			No	No	No	No	No	No		No	No	Yes	0	0	No		No	Single Birth		No	No	No	No	No	No	No	No		No	No	No
144	Married	32	Post Secondary	Skilled manual		28	Primary Completed	Yes	Spontanous vaginal delivery	Nurse or midwife	1900	No	No	No	Yes	No		Yes	No	Yes	No	No	No	No		Yes	No	Yes	0	0	No		No	Single Birth		No	No	No	No	No	No	No	No		No	No	No
145	Married	30	Secondary Completed	Skilled manual		25	Secondary Completed	No	Spontanous vaginal delivery	Nurse or midwife	1850	No	No	No	Yes	No		No	No	No	No	No	No	No		No	No	Yes	0	0	No		No	Single Birth	Yes	No	No	No	No	No	No	Yes	Yes	12	Yes	No	No
146	Single	28	No Education	Unskilled manual		25	Primary Completed	No	Spontanous vaginal delivery	Doctor	1940	No	No	No	No	No			No	No	No	No	No	No		Yes	Yes	No	0	0	No		No	Single Birth	Yes	No	No	No	No	No	No	Yes	No	11		No	No
147	Married	42	Secondary Completed			34	Secondary Completed	No	Spontanous vaginal delivery	Nurse or midwife	1700	No	No	No	Yes	No		Yes	No	No	Yes	No	No	No		Yes	No	No	0	0	No		No	Single Birth	Yes	No	No	No	No	No	No	Yes	Yes	6	Yes	No	No	Yes	264
148	Married	38	Secondary Completed	Unskilled manual		30	Primary Completed	No	Spontanous vaginal delivery	Nurse or midwife	1750	No	No	No	Yes	No		Yes	No	No	Yes	No	No	No		Yes	No	No	0	0	No		No	Single Birth	Yes	No	No	No	No	No	No	Yes	No	10		No	No
149	Married	37	No Education	Unskilled manual		24	No Education	Yes	Spontanous vaginal delivery	Doctor	1460	No	No	No	Yes	No			No	No	No	No	No	No		No	No	No	0	0	No		No	Single Birth	Yes	No	No	No	No	No	No	Yes	Yes	2	No	No	No
150	Married	30	Primary Completed	Unskilled manual		25	No Education	No	Spontanous vaginal delivery	Nurse or midwife	1000	No	No	No	Yes	No		Yes	No	Yes	No	No	No	No		Yes	No	No	0	0	No		No	Single Birth	Yes	No	No	No	No	No	No	Yes	Yes	8	Yes	No	No	Yes	144
151	Married	27	Primary Completed	Unskilled manual		26	No Education	No	Spontanous vaginal delivery		1710	No	No	No	Yes	No			No	No	No	No	No	No		Yes	No	Yes	1	0	No		No	Single Birth	Yes	No	No	No	No	No	No	Yes	Yes	12	Yes	No	No
152	Married	36	Secondary Completed	Skilled manual		27	Secondary Completed	No	Spontanous vaginal delivery	Nurse or midwife	1700	No	No	No	Yes	No		Yes	No	No	Yes	No	No	No		Yes	No	No	0	0	No		No	Twins	Yes	No	No	No	No	No	No	Yes	Yes		Yes	No	No	Yes	360
153	Married	30	Secondary Completed	Unskilled manual		26	Primary Completed	No	Assisted vaginal delivery	Doctor	1450	No	No	No	Yes	No		Yes	No	Yes	No	No	No	No		Yes	No	Yes	1	0	No		No	Twins	No	No	No	No	No	No	No	Yes	Yes	0	Yes	No	No
154	Married	30	Secondary Completed	Unskilled manual		26	Primary Completed	No	Assisted vaginal delivery	Doctor	1620	No	No	No	Yes	No		Yes	No	Yes	No	No	No	No		Yes	No	Yes	1	0	No		No	Twins	No	No	No	No	No	No	No	Yes	No		Yes	No	No
155	Married	40	No Education	Unskilled manual		23	No Education	Yes	Assisted vaginal delivery	Doctor	1600	No	No	No	Yes	No		Yes	No	No	No	No	No	No		Yes	No	No	0	0	No		No	Single Birth	No	No	No	No	No	No	No	Yes	Yes	0	No	No	No
156	Married	29	Post Secondary	Skilled manual		25	Secondary Completed	No	Spontanous vaginal delivery	Nurse or midwife	1790	No	No	No	No	No		Yes	No	Yes	No	No	No	No		Yes	No	No	0	0	No		No	Single Birth	Yes	No	No	No	No	No	No	Yes	Yes	10	Yes	No	No	Yes	96
157	Married	30	Primary Completed	Skilled manual		25	Secondary Completed	No	Spontanous vaginal delivery	Nurse or midwife	1900	No	No	No	Yes	No		Yes	No	Yes	No	No	No	No		Yes	Yes	No	0	0	No		No	Single Birth	Yes	No	No	No	No	No	No	Yes	No	10	Yes	No	No	Yes	18
158	Single	35	Secondary Completed	Skilled manual		30	Secondary Completed	No	Spontanous vaginal delivery	Nurse or midwife	1750	Yes	No	No	No	No		Yes	No	Yes	No	No	No	No		Yes	No	No	0	0	No		No	Single Birth		No	No	No	No	No	No	No	Yes		Yes	No	No
159	Single	88				19	Secondary Completed	Yes	Spontanous vaginal delivery	Doctor	1140	No	No	No	Yes	No		Yes	No	Yes	No	No	No	No		Yes	No	No	1	0	No		No	Single Birth		No	No	No	No	No	No	No	No		No	No	No
160	Married	30	No Education	Unskilled manual		29	Secondary Completed	No	Spontanous vaginal delivery	Nurse or midwife	1790	No	No	No	Yes	No		Yes	No	Yes	No	No	No	No		Yes	No	No	0	0	No		No	Single Birth	Yes	No	No	No	No	No	No	Yes	Yes	10	Yes	No	No	Yes	96
161	Married	27	Post Secondary	Skilled manual		20	Primary Completed	No	Spontanous vaginal delivery	Nurse or midwife	1680	No	No	No	Yes	No		Yes	No	Yes	No	No	No	No		Yes	No	No	0	0	No		No	Single Birth	Yes	No	No	No	No	No	No	Yes	Yes	12	Yes	No	No	Yes	144
162	Married	30	Primary Completed	Skilled manual		20	Secondary Completed	No	Spontanous vaginal delivery	Nurse or midwife	1700	No	No	No	Yes	No		No	No	No	No	No	No	No		Yes	No	No	0	0	No		No	Single Birth	Yes	No	No	No	No	No	No	Yes	Yes	12	Yes	No	No	Yes	72
163	Married	21	Primary Completed	Skilled manual		22	No Education	No	Spontanous vaginal delivery	Nurse or midwife	1920	No	No	No	Yes	No		Yes	No	Yes	No	No	No	No		Yes	No	No	0	0	No		No	Twins	Yes	No	No	No	No	No	No	Yes	Yes	12	Yes	No	No	Yes	96
164	Married	35	Secondary Completed	Skilled manual		30	Secondary Completed	No	Spontanous vaginal delivery	Nurse or midwife	1400	No	No	No	Yes	No			No	No	No	No	No	No		No	No	Yes	0	0	No		No	Single Birth	Yes	No	No	No	No	No	No	Yes	No	12		No	No
165	Married	31	Secondary Completed	Skilled manual		27	Secondary Completed	Yes	Spontanous vaginal delivery	Nurse or midwife	1790	No	No	No	Yes	No			No	No	No	No	No	No		Yes	No	No	0	0	No		No	Single Birth		No	No	No	No	No	No	No	No		No	No	No
166	Married	29	Secondary Completed	Sales and services		25	No Education	No	Spontanous vaginal delivery	Nurse or midwife	1790	No	No	No	Yes	No		No	No	No	No	No	No	No		No	No	No	0	0	No		No	Single Birth	Yes	No	No	No	No	No	No	Yes	No	2	Yes	No	No	Yes	6
167	Married	43	No Education	Skilled manual		32	No Education	No	Caesarean section	Nurse or midwife	1750	No	No	No	Yes	No		No	No	No	No	No	No	No		No	No	No	0	0	No		No	Single Birth		No	No	No	No	No	No	No	No		Yes	Yes	No	Yes	144
168	Married	28	Secondary Completed	Skilled manual		24	Secondary Completed	No	Spontanous vaginal delivery	Nurse or midwife	1890	No	No	No	Yes	No			No	No	No	No	No	No		No	Yes	No	0	0	No		No	Single Birth	Yes	No	No	No	No	No	No	Yes	No	12		No	No
169	Married	27	Secondary Completed	Skilled manual		19	Secondary Completed	No	Spontanous vaginal delivery	Nurse or midwife	1440	No	No	No	Yes	No		Yes	No	Yes	No	No	No	No		Yes	No	No	0	0	No		No	Single Birth	Yes	No	No	No	No	No	No	Yes	Yes		Yes	No	No	Yes	72
170	Married	35	Primary Completed	Unskilled manual		25	No Education	Yes	Spontanous vaginal delivery	Nurse or midwife	1670	Yes	No	No	No	No			No	No	No	No	No	No		No	No	Yes	1	0	No		No	Twins	No	No	No	No	No	No	No	Yes	Yes	0	No	No	No
171	Married	35	Primary Completed	Unskilled manual		25	No Education	No	Spontanous vaginal delivery	Nurse or midwife	1800	Yes	No	No	No	No			No	No	No	No	No	No		No	No	Yes	1	0	No		No	Twins	No	No	No	No	No	No	No	Yes	Yes	0	No	No	No
172	Married	35	Secondary Completed	Skilled manual		27	Primary Completed	No	Caesarean section	Doctor	1230	No	No	No	Yes	No		Yes	No	Yes	No	No	No	No		Yes	No	No	0	0	No		No	Single Birth	No	No	No	No	No	No	No	Yes	Yes		Yes	No	No
173	Married	30	Secondary Completed	Skilled manual		25	Secondary Completed	Yes	Spontanous vaginal delivery	Nurse or midwife	1420	No	No	No	Yes	No		Yes	No	Yes	No	No	No	No		Yes	No	No	0	0	No		No	Single Birth		No	No	No	No	No	No	No	No			No	No
174	Married	30	Primary Completed	Skilled manual		25	Primary Completed	No	Spontanous vaginal delivery	Nurse or midwife	1900	No	No	No	Yes	No			No	No	No	No	No	No		No	Yes	No	0	0	No		No	Single Birth	Yes	No	No	No	No	No	No	Yes	No	10		No	No
175	Married	30	Primary Completed	Skilled manual		33	Secondary Completed	No	Caesarean section	Doctor	1300	No	No	No	Yes	No		Yes	No	Yes	No	No	No	No		Yes	No	No	0	0	No		No	Twins	Yes	No	No	No	No	No	No	Yes	Yes	8	Yes	No	No	Yes	144
176	Married	30	Secondary Completed	Skilled manual		33	Secondary Completed	No	Spontanous vaginal delivery	Nurse or midwife	1300	No	No	No	Yes	No		Yes	No	Yes	No	No	No	No		Yes	No	No	0	0	No		No	Twins	Yes	No	No	No	No	No	No	Yes	Yes	10	Yes	No	No	Yes	144
177	Married	35	Primary Completed	Skilled manual		30	Secondary Completed	Yes	Spontanous vaginal delivery	Nurse or midwife	1560	No	No	No	Yes	No		Yes	No	Yes	No	No	No	No		Yes	No	No	0	0	No		No	Single Birth		No	No	No	No	No	No	No	No		No	No	No
178	Married	30	Post Secondary	Professional/technical/managerial		30	Post Secondary	No	Caesarean section	Doctor	1900	Yes	No	No	No	No		No	No	No	No	No	No	No		Yes	No	No	0	0	No		No	Single Birth		No	No	No	No	No	No	No	Yes		Yes	No	No	Yes	120
179	Single	35	Primary Completed	Unskilled manual		32	Primary Completed	No	Spontanous vaginal delivery	Nurse or midwife	1980	No	No	No	Yes	No			No	No	No	No	No	No		Yes	No	No	1	0	No		Yes	Single Birth		No	No	No	No	No	No	No	Yes		Yes	No	No	No
180	Married	41	Secondary Completed	Unskilled manual		29	No Education	No	Spontanous vaginal delivery	Doctor	1820	No	No	No	Yes	No		No	No	No	No	No	No	No		Yes	No	Yes	0	0	No		No	Single Birth	Yes	No	No	No	No	No	No	Yes	No	9	Yes	No	No	Yes
181	Single	45	Secondary Completed	Unskilled manual		36	Secondary Completed	No	Spontanous vaginal delivery	Nurse or midwife	1870	Yes	No	No	No	No		No	No	No	No	No	No	No		Yes	Yes	No	0	0	No		No	Single Birth	Yes	No	No	No	No	No	No	Yes	Yes	12	Yes	No	No
182	Single	25	Secondary Completed	Unskilled manual		18	No Education	No	Assisted vaginal delivery	Nurse or midwife	1680	No	No	No	Yes	No		Yes	No	No	No	No	No	No		No	No	Yes	1	0	No		No	Single Birth	Yes	No	No	No	No	No	No	Yes	Yes	2	Yes	No	No
183	Married	30	Post Secondary	Skilled manual		30	No Education	No	Spontanous vaginal delivery	Nurse or midwife	1750	No	No	No	Yes	No		Yes	No	Yes	No	No	No	No		Yes	No	No	0	0	No		No	Single Birth	Yes	No	No	No	No	No	No	Yes	Yes	10	Yes	No	No	Yes	162
184	Married	33	Post Secondary	Professional/technical/managerial		21	No Education	No	Assisted vaginal delivery	Doctor	1690	No	No	No	Yes	No			No	No	No	No	No	No		No	No	No	0	0	No		No	Single Birth	Yes	No	No	No	No	No	No	Yes	No	2	Yes	No	No
185	Married	30	Secondary Completed	Skilled manual		21	Primary Completed	No	Spontanous vaginal delivery	Nurse or midwife	1300	No	No	No	Yes	No			No	No	No	No	No	No		No	No	No	0	0	No		No	Single Birth	Yes	No	No	No	No	No	No	Yes	Yes	8	No	No	No
186	Married	29	Secondary Completed	Skilled manual		23	Secondary Completed	No	Spontanous vaginal delivery	Nurse or midwife	1700	Yes	No	No	No	No			No	No	No	No	No	No		Yes	No	No	1	0	No		No	Single Birth	No	No	No	No	No	No	No	No	No	0	Yes	No	No
187	Married	20	Secondary Completed	Skilled manual		26	Primary Completed	No	Spontanous vaginal delivery	Nurse or midwife	1420	No	No	No	Yes	No		Yes	No	Yes	No	No	No	No		Yes	No	Yes	0	0	No		No	Single Birth	Yes	No	No	No	No	No	No	No	No		No	No	No
188	Married	33	Primary Completed	Sales and services		24	Secondary Completed	No	Assisted vaginal delivery	Nurse or midwife	1680	No	No	No	Yes	No		Yes	No	No	No	No	No	No		Yes	No	No	0	0	No		No	Single Birth	No	No	No	No	No	No	No	No	Yes	0	Yes	No	No
189	Married	32	Primary Completed	Skilled manual		26	Post Secondary	No	Spontanous vaginal delivery	Nurse or midwife	1430	Yes	No	No	No	No		No	No	No	No	No	No	No		No	No	No	0	0	No		No	Single Birth	Yes	No	No	No	No	No	No	Yes	Yes	10	Yes	Yes	No	Yes	154
190	Married	29	Post Secondary	Professional/technical/managerial		35	Post Secondary	No	Spontanous vaginal delivery	Nurse or midwife	1920	No	No	No	Yes	No		Yes	No	No	No	No	No	No		Yes	No	No	1	0	No		No	Twins		No	No	No	No	No	No	No	Yes		Yes	No	No
191	Married	30	Secondary Completed	Sales and services		28	Secondary Completed	No	Spontanous vaginal delivery	Nurse or midwife	1940	No	No	No	Yes	No			No	No	No	No	No	No		No	Yes	No	0	0	No		No	Single Birth	Yes	No	No	No	No	No	No	Yes	No	12		No	No
192	Married	36	Secondary Completed	Skilled manual		30	Primary Completed	No	Spontanous vaginal delivery	Nurse or midwife	1880	No	No	No	Yes	No			No	No	No	No	No	No		No	Yes	No	0	0	No		No	Single Birth	Yes	No	No	No	No	No	No	Yes	No	12	Yes	No	No	Yes	16
193	Married	37	Primary Completed	Sales and services		31	Secondary Completed	No	Spontanous vaginal delivery	Nurse or midwife	1500	No	No	No	Yes	No		Yes	No	No	No	No	No	No		Yes	Yes	No	0	0	No		No	Single Birth	Yes	No	No	No	No	No	No	Yes	No	7	Yes	No	No	No
194	Married	88	No Education	Unskilled manual		22	No Education	Yes	Spontanous vaginal delivery	Nurse or midwife	1330	No	No	No	Yes	No		Yes	No	Yes	No	No	No	No		Yes	No	No	0	0	No		No	Single Birth	No	No	No	No	No	No	No	No	Yes		No	No	No
195	Married	25	Secondary Completed	Skilled manual		18	Primary Completed	No	Assisted vaginal delivery	Nurse or midwife	1790	No	No	No	Yes	No		Yes	No	No	No	No	No	No		No	No	Yes	1	0	No		No	Single Birth	No	No	No	No	No	No	No	Yes	Yes	0	Yes	No	No
196	Married	35	Primary Completed	Skilled manual		30	Primary Completed	No	Spontanous vaginal delivery	Nurse or midwife	1880	No	No	No	Yes	No		No	No	No	No	No	No	No		Yes	No	No	0	0	No		No	Twins	Yes	No	No	No	No	No	No	Yes	Yes	10	Yes	No	No	Yes	1444
197	Married	30	Secondary Completed	Skilled manual		26	Secondary Completed	No	Spontanous vaginal delivery	Nurse or midwife	1370	No	No	No	Yes	No		No	No	No	No	No	No	No		No	Yes	No	0	0	No		No	Single Birth	Yes	No	No	No	No	No	No	Yes	Yes	10	Yes	No	No	Yes	154
198	Married	34	Secondary Completed	Skilled manual		30	Secondary Completed	No	Spontanous vaginal delivery	Nurse or midwife	1900	No	No	No	Yes	No		No	No	No	No	No	No	No		No	No	No	0	0	No		No	Single Birth	Yes	No	No	No	No	No	No	Yes	No	12	Yes	No	No	Yes	144
199	Married	28	Secondary Completed	Skilled manual		25	No Education	Yes	Spontanous vaginal delivery	Nurse or midwife	1990	No	No	No	Yes	No		Yes	No	Yes	Yes	No	No	No		Yes	No	No	1	0	No		No	Single Birth		No	No	No	No	No	No	No	No		No	No	No
200	Married	30	Primary Completed	Unskilled manual		25	No Education	No	Caesarean section	Doctor	1840	No	No	No	Yes	No			No	No	No	No	No	No		No	No	Yes	0	0	No		No	Single Birth		No	No	No	No	No	No	No	No		No	No	No
201	Married	23	No Education	Unskilled manual		19	No Education	Yes	Spontanous vaginal delivery	None mother herself	1300	No	No	No	Yes	No		Yes	No	Yes	No	No	No	No		Yes	No	No	0	0	No		No	Single Birth		No	No	No	No	No	No	No	Yes		Yes	No	No	Yes	48
202	Married	38	No Education	Unskilled manual		32	No Education	No	Spontanous vaginal delivery	Nurse or midwife	1980	No	No	No	No	No			No	No	No	No	No	No		No	No	Yes	0	0	No		No	Twins	Yes	No	No	No	No	No	No	Yes	No	10		No	No
203	Married	38	No Education	Unskilled manual		34	No Education	No	Spontanous vaginal delivery	Nurse or midwife	1650	No	No	No	Yes	No			No	No	No	No	No	No		Yes	No	No	0	0	No		No	Single Birth	Yes	No	No	No	No	No	No	Yes	No	2	Yes	No	No	No
204	Married	88	Secondary Completed	Skilled manual		26	Secondary Completed	Yes	Spontanous vaginal delivery	Nurse or midwife	1970	No	No	No	No	No			No	No	No	No	No	No		No	No	No	0	0	No		No	Single Birth	Yes	No	No	No	No	No	No	Yes	Yes	3	No	No	No
205	Married	27	No Education	Skilled manual		22	No Education	No	Spontanous vaginal delivery	None mother herself	1620	No	No	No	Yes	No		No	No	No	No	No	No	No		Yes	No	No	0	0	No		No	Single Birth		No	No	No	No	No	No	No	Yes		Yes	No	No	Yes	168
206	Married	30	No Education	Unskilled manual		20	No Education	No	Spontanous vaginal delivery	Nurse or midwife	1900	No	No	No	Yes	No			No	No	No	No	No	No		No	No	No	0	0	No		No	Twins	Yes	No	No	No	No	No	No	Yes	No	10		No	No
207	Married	34	Secondary Completed	Skilled manual		28	Secondary Completed	No	Spontanous vaginal delivery	Nurse or midwife	1800	No	No	No	Yes	No		Yes	No	Yes	No	No	No	No		Yes	No	No	0	0	No		No	Single Birth	Yes	No	No	No	No	No	No	Yes	No	12		No	No
208	Married	31	Post Secondary	Professional/technical/managerial		25	Post Secondary	No	Spontanous vaginal delivery	Doctor	850	No	No	No	Yes	No		Yes	No	No	Yes	No	No	No		Yes	No	Yes	1	0	No		No	Single Birth	Yes	No	No	No	No	No	No	Yes	No	2	Yes	Yes	No	Yes	720
209	Married	30	Post Secondary	Professional/technical/managerial		25	Post Secondary	No	Caesarean section	Doctor	1800	No	No	No	Yes	No		Yes	No	Yes	No	No	No	No		Yes	No	No	0	0	No		No	Twins		No	No	No	No	No	No	No	Yes		Yes	No	No
210	Married	35	Post Secondary	Skilled manual		30	Secondary Completed	No	Spontanous vaginal delivery	Nurse or midwife	1680	Yes	No	No	No	No		Yes	No	Yes	No	No	No	No		Yes	No	No	0	0	No		No	Single Birth	Yes	No	No	No	No	No	No	Yes	Yes	12	Yes	No	No	Yes	96
211	Married	36	Primary Completed	Unskilled manual		33	No Education	Yes	Spontanous vaginal delivery	Nurse or midwife	1490	No	No	No	Yes	No			No	No	No	No	No	No		Yes	No	No	0	0	No		No	Single Birth	Yes	No	No	No	No	No	No	Yes	Yes	2	Yes	No	No
212	Married	35	Post Secondary	Sales and services		30	Secondary Completed	No	Spontanous vaginal delivery	Nurse or midwife	1970	No	No	No	Yes	No		Yes	No	Yes	No	No	No	No		Yes	No	No	0	0	No		No	Single Birth	Yes	No	No	No	No	No	No	Yes	Yes	12	Yes	No	No	Yes	120
213	Married	31	Post Secondary	Professional/technical/managerial		24	Secondary Completed	No	Spontanous vaginal delivery	Nurse or midwife	1860	No	No	No	Yes	No		No	No	No	No	No	No	No		Yes	No	No	0	0	No		No	Twins		No	No	No	No	No	No	No	Yes		Yes	No	No	Yes	48
214	Single	36	No Education	Unskilled manual		27	No Education	No	Spontanous vaginal delivery	Nurse or midwife	1560	Yes	No	No	No	No		No	No	No	No	No	No	No		Yes	Yes	Yes	0	0	No		No	Single Birth	Yes	No	No	No	No	No	No	Yes	Yes	11	Yes	No	No	Yes
215	Single	23	Secondary Completed	Skilled manual		19	No Education	No	Spontanous vaginal delivery	Nurse or midwife	970	No	No	No	No	No			No	No	No	No	No	No		Yes	No	Yes	1	0	No		No	Single Birth	Yes	No	No	No	No	No	No	Yes	Yes	2	Yes	No	No
216	Married	25	Primary Completed	Unskilled manual		25	Primary Completed	No	Spontanous vaginal delivery	Nurse or midwife	1310	No	No	No	Yes	No		No	No	No	No	No	No	No		Yes	No	No	0	0	No		No	Single Birth		No	No	No	No	No	No	No	Yes		Yes	No	No	Yes	72
217	Single	88				28	Primary Completed	No	Spontanous vaginal delivery	Nurse or midwife	1630	Yes	No	No	No	No			No	No	No	No	No	No		Yes	No	No	1	0	No		No	Single Birth		No	No	No	No	No	No	No	Yes		Yes	No	No
218	Single	88				23	No Education	No	Spontanous vaginal delivery	Nurse or midwife	1630	No	No	No	Yes	No			No	No	No	No	No	No		No	No	No	0	0	No		No	Single Birth	Yes	No	No	No	No	No	No	Yes	No	2	Yes	No	No
219	Married	30	Secondary Completed	Skilled manual		28	Secondary Completed	No	Caesarean section	Doctor	1900	No	No	No	Yes	No		Yes	No	Yes	No	No	No	No		Yes	No	No	1	0	No		No	Single Birth		No	No	No	No	No	No	No	Yes		Yes	No	No
220	Married	35	Secondary Completed	Skilled manual		30	Primary Completed	No	Spontanous vaginal delivery	Nurse or midwife	1820	No	No	No	Yes	No		No	No	No	No	No	No	No		No	No	No	0	0	No		No	Single Birth	Yes	No	No	No	No	No	No	Yes	No	10	Yes	No	No	Yes	72
221	Married	35	Secondary Completed	Skilled manual		28	Primary Completed	No	Spontanous vaginal delivery	Nurse or midwife	1700	Yes	No	No	No	No		No	No	No	No	No	No	No		No	No	No	0	0	No		No	Single Birth	Yes	No	No	No	No	No	No	Yes	Yes	12	Yes	No	No	Yes	72
222	Married	35	Primary Completed	Unskilled manual		25	Secondary Completed	No	Spontanous vaginal delivery	Nurse or midwife	1360	No	No	No	Yes	No			No	No	No	No	No	No		No	Yes	No	0	0	No		No	Single Birth	No	No	No	No	No	No	No	Yes	Yes	10	Yes	No	No
223	Married	35	Primary Completed	Unskilled manual		28	No Education	No	Spontanous vaginal delivery	Nurse or midwife	1770	Yes	No	No	No	No		Yes	No	No	No	No	No	No		Yes	No	Yes	1	0	No		No	Single Birth	Yes	No	No	No	No	No	No	Yes	Yes	11	Yes	No	No	No
224	Single	55	No Education	Agriculture		22	Primary Completed	No	Spontanous vaginal delivery	Nurse or midwife	1000	No	No	No	No	No			No	No	No	No	No	No		No	No	No	1	0	No		No	Single Birth		No	No	No	No	No	No	No	No		Yes	No	No
225	Married	35	Primary Completed	Skilled manual		30	No Education	Yes	Spontanous vaginal delivery	Nurse or midwife	1470	No	No	No	Yes	No		Yes	No	Yes	No	No	No	No		Yes	No	No	1	0	No		Yes	Twins		No	No	No	No	No	No	No	No		No	No	No
226	Married	35	Primary Completed	Skilled manual		30	No Education	Yes	Spontanous vaginal delivery	Nurse or midwife	1320	No	No	No	Yes	No		Yes	No	Yes	No	No	No	No		Yes	No	No	1	0	No		Yes	Twins		No	No	No	No	No	No	No	No		No	No	No
227	Married	28	No Education	Skilled manual		25	No Education	No	Spontanous vaginal delivery	Nurse or midwife	1470	No	No	No	Yes	No		Yes	No	Yes	No	No	No	No		Yes	No	No	0	0	No		No	Single Birth	Yes	No	No	No	No	No	No	No	Yes	10		No	No
228	Married	30	Post Secondary	Skilled manual		28	Primary Completed	No	Spontanous vaginal delivery	Nurse or midwife	1890	No	No	No	Yes	No			No	No	No	No	No	No		No	Yes	No	0	0	No		No	Single Birth	Yes	No	No	No	No	No	No	Yes	No	12		No	No
229	Married	30	Secondary Completed	Skilled manual		28	Secondary Completed	No	Spontanous vaginal delivery	Nurse or midwife	1320	No	No	No	Yes	No		Yes	No	Yes	Yes	No	No	No		Yes	No	No	0	0	No		No	Single Birth	Yes	No	No	No	No	No	No	Yes	Yes	12	Yes	No	No	Yes	96
230	Married	32	No Education	Skilled manual		25	No Education	No	Spontanous vaginal delivery	Doctor	1830	No	No	No	Yes	No			No	No	No	No	No	No		Yes	No	No	0	0	No		No	Single Birth	Yes	No	No	No	No	No	No	Yes	Yes	2	Yes	Yes	No
231	Single	88				22	No Education	Yes	Caesarean section	Doctor	1400	No	No	No	Yes	No		Yes	Yes	No	No	No	No	No		Yes	No	Yes	1	0	No		No	Single Birth		No	No	No	No	No	No	No	Yes		No	No	No
232	Married	33	Post Secondary	Skilled manual		25	Secondary Completed	No	Spontanous vaginal delivery	Nurse or midwife	1950	No	No	No	Yes	No		No	No	No	No	No	No	No		No	No	No	0	0	No		No	Twins	Yes	No	No	No	No	No	No	Yes	Yes	10	Yes	No	No	Yes	240
233	Married	33	Post Secondary	Skilled manual		25	Secondary Completed	No	Spontanous vaginal delivery	Nurse or midwife	1770	No	No	No	Yes	No		No	No	No	No	No	No	No		No	No	Yes	0	0	No		No	Twins	Yes	No	No	No	No	No	No	Yes	Yes	10	Yes	No	No	Yes	240
234	Married	30	Secondary Completed	Skilled manual		26	No Education	No	Spontanous vaginal delivery	Nurse or midwife	1320	No	No	No	Yes	No		No	No	No	No	No	No	No		Yes	Yes	No	0	0	No		No	Single Birth	Yes	No	No	No	No	No	No	Yes	Yes	10	Yes	No	No	Yes	240
235	Married	30	Primary Completed	Skilled manual		25	No Education	No	Spontanous vaginal delivery	Nurse or midwife	1590	No	No	No	Yes	No		Yes	No	Yes	No	No	No	No		Yes	Yes	No	0	0	No		No	Single Birth	Yes	No	No	No	No	No	No	Yes	No	10	Yes	No	No	Yes	20
236	Married	30	No Education	Skilled manual		28	Primary Completed	No	Spontanous vaginal delivery	Nurse or midwife	1700	No	No	No	Yes	No		No	No	No	No	No	No	No		No	No	No	0	0	No		No	Single Birth	Yes	No	No	No	No	No	No	Yes	Yes	10	Yes	No	No	Yes	78
237	Married	35	No Education	Unskilled manual		30	No Education	Yes	Spontanous vaginal delivery	Nurse or midwife	1920	No	No	No	Yes	No			No	No	No	No	No	No		No	No	No	1	0	No		No	Single Birth		No	No	No	No	No	No	No	No		No	No	No
238	Married	29	Primary Completed	Unskilled manual		25	No Education	No	Spontanous vaginal delivery	Nurse or midwife	1600	No	No	No	Yes	No			No	No	No	No	No	No		Yes	No	Yes	1	0	No		No	Single Birth		No	No	No	No	No	No	No	No		No	No	No
239	Married	20	Secondary Completed	Skilled manual		25	No Education	No	Spontanous vaginal delivery	Nurse or midwife	1420	No	No	No	Yes	No		No	No	No	No	No	No	No		Yes	No	No	0	0	No		No	Single Birth	Yes	No	No	No	No	No	No	Yes	Yes	10	Yes	No	No	Yes	96
240	Married	35	Secondary Completed	Skilled manual		28	Primary Completed	No	Spontanous vaginal delivery	Nurse or midwife	1830	No	No	No	Yes	No		Yes	No	Yes	No	No	No	No		Yes	No	Yes	0	0	No		No	Single Birth		No	No	No	No	No	No	No	No		No	No	No
241	Married	42		Unskilled manual		30	No Education	No	Spontanous vaginal delivery	Nurse or midwife	1210	No	No	No	Yes	No		Yes	No	No	Yes	No	No	No		Yes	No	No	0	0	No		No	Triplets	Yes	No	No	No	No	No	No	Yes	Yes	6	Yes	No	No	Yes	96
242	Married	42	Primary Completed	Unskilled manual		30	No Education	No	Spontanous vaginal delivery	Nurse or midwife	1250	No	No	No	Yes	No		Yes	No	No	Yes	No	No	No		Yes	No	No	0	0	No		No	Triplets	Yes	No	No	No	No	No	No	Yes	Yes	6	Yes	No	No	Yes	96
243	Married	31		Unskilled manual		34	Secondary Completed	No	Spontanous vaginal delivery	Nurse or midwife	1650	No	No	No	Yes	No		Yes	No	No	No	No	No	No		No	No	Yes	1	0	No		No	Single Birth	Yes	No	No	No	No	No	No	Yes	Yes	4	Yes	No	No
244	Married	40	No Education	Skilled manual		24	Primary Completed	No	Spontanous vaginal delivery	Nurse or midwife	1880	No	No	No	Yes	No			No	No	No	No	No	No		Yes	No	No	0	0	No		No	Twins	Yes	No	No	No	No	No	No	Yes	Yes	12		No	No
245	Married	30	Secondary Completed	Skilled manual		25	Primary Completed	No	Spontanous vaginal delivery	Nurse or midwife	1920	No	No	No	Yes	No			No	No	No	No	No	No		No	No	Yes	0	0	No		No	Single Birth	Yes	No	No	No	No	No	No	Yes	No	10		No	No
246	Married	25	Secondary Completed	Sales and services		23	Primary Completed	No	Spontanous vaginal delivery	Nurse or midwife	1500	No	No	No	Yes	No		Yes	No	No	Yes	No	No	No		Yes	No	Yes	0	0	No		No	Single Birth		No	No	No	No	No	No	No	Yes		No	No	No
247	Married	21	Secondary Completed	Skilled manual		30	Primary Completed	No	Spontanous vaginal delivery	Nurse or midwife	1500	No	No	No	Yes	No			No	No	No	No	No	No		No	No	Yes	0	0	No		No	Single Birth		No	No	No	No	No	No	No	No		No	No	No
248	Married	30	Secondary Completed	Skilled manual		25	Primary Completed	No	Spontanous vaginal delivery	Nurse or midwife	1910	No	No	No	Yes	No		Yes	No	Yes	No	No	No	No		Yes	No	No	0	0	No		No	Twins	Yes	No	No	No	No	No	No	Yes	Yes	12	Yes	No	No	Yes	72
249	Married	30	Primary Completed	Skilled manual		25	Primary Completed	No	Spontanous vaginal delivery	Nurse or midwife	1550	No	No	No	Yes	No		No	No	No	No	No	No	No		Yes	No	No	0	0	No		No	Twins	Yes	No	No	No	No	No	No	Yes	Yes	12	Yes	No	No	Yes	72
250	Married	30	Secondary Completed	Skilled manual		25	Secondary Completed	No	Spontanous vaginal delivery	Nurse or midwife	1600	No	No	No	Yes	No		No	No	No	No	No	No	No		No	No	No	0	0	No		No	Twins	Yes	No	No	No	No	No	No	Yes	Yes	12	Yes	No	No	Yes	48
251	Married	30	Secondary Completed	Skilled manual		28	Primary Completed	No	Spontanous vaginal delivery	Nurse or midwife	1590	No	No	No	Yes	No		No	No	No	No	No	No	No		No	No	Yes	0	0	No		No	Twins	Yes	No	No	No	No	No	No	Yes	Yes	12	Yes	No	No	Yes	72
252	Married	30	Post Secondary	Skilled manual		28	Post Secondary	No	Spontanous vaginal delivery	Nurse or midwife	1800	No	No	No	Yes	No		No	No	No	No	No	No	No		No	No	No	0	0	No		No	Single Birth	Yes	No	No	No	No	No	No	Yes	Yes	12	Yes	No	No	Yes	96
253	Married	33	Secondary Completed	Skilled manual		30	Secondary Completed	No	Spontanous vaginal delivery	Nurse or midwife	1550	No	No	No	Yes	No		Yes	No	Yes	No	No	No	No		Yes	No	No	0	0	No		No	Single Birth	Yes	No	No	No	No	No	No	Yes	Yes	12	Yes	No	No	Yes	72
254	Married	28	Secondary Completed	Unskilled manual		25	No Education	No	Spontanous vaginal delivery	Nurse or midwife	990	Yes	No	No	No	No			No	No	No	No	No	No		No	No	No	0	0	No		No	Twins		No	No	No	No	No	No	No	No		No	No	No
255	Married	38	Post Secondary	Professional/technical/managerial		32	Secondary Completed	No	Spontanous vaginal delivery	Nurse or midwife	1930	Yes	No	No	No	No		No	No	No	No	No	No	No		Yes	No	Yes	1	0	No		No	Single Birth	Yes	No	No	No	No	No	No	Yes	Yes	12	Yes	No	No
256	Married	35	Secondary Completed	Unskilled manual		31	No Education	No	Caesarean section	Doctor	1440	Yes	No	No	No	No		Yes	Yes	Yes	No	No	No	No		Yes	No	Yes	1	0	No		No	Twins		No	No	No	No	No	No	No	No		No	No	No
257	Married	35	Secondary Completed	Unskilled manual		31	No Education	No	Caesarean section	Doctor	1550	Yes	No	No	No	No		Yes	No	No	No	No	No	No		Yes	No	Yes	1	0	No		No	Twins	Yes	No	No	No	No	Yes	No	No	Yes	8	Yes	No	No
258	Married	27	No Education	Unskilled manual		25	No Education	No	Spontanous vaginal delivery	Nurse or midwife	1520	No	No	No	Yes	No		No	No	No	No	No	No	No		No	No	No	0	0	No		No	Single Birth	Yes	No	No	No	No	No	No	Yes	No	12	Yes	No	No	Yes	72
259	Married	42		Skilled manual		36	No Education	Yes	Spontanous vaginal delivery	Nurse or midwife	1520	No	No	No	Yes	No		Yes	No	Yes	No	No	No	No		Yes	No	No	0	0	No		No	Single Birth		No	No	No	No	No	No	Yes	No	8	Yes	No	No	Yes	456
260	Married	88	No Education	Unskilled manual		30	No Education	No	Spontanous vaginal delivery	Nurse or midwife	1620	No	No	No	Yes	No			No	No	No	No	No	No		No	No	Yes	1	0	No		No	Twins	No	No	No	No	No	No	No	Yes	Yes	0	Yes	No	No
261	Married	88	No Education	Unskilled manual		30	No Education	No	Spontanous vaginal delivery	Nurse or midwife	1459	No	No	No	Yes	No			No	No	No	No	No	No		No	No	Yes	1	0	No		No	Twins	No	No	No	No	No	No	No	Yes	Yes	0	Yes	No	No
262	Married	38	Secondary Completed	Skilled manual		30	Secondary Completed	No	Spontanous vaginal delivery	Nurse or midwife	1820	No	No	No	Yes	No		Yes	No	Yes	No	No	No	No		Yes	No	No	0	0	No		No	Single Birth	Yes	No	No	No	No	No	No	Yes	Yes	10	Yes	No	No	Yes	96
263	Married	30	Primary Completed	Skilled manual		26	Primary Completed	No	Spontanous vaginal delivery	Nurse or midwife	1820	No	No	No	Yes	No		Yes	No	Yes	No	No	No	No		Yes	No	No	0	0	No		No	Single Birth	Yes	No	No	No	No	No	No	Yes	Yes	10	Yes	No	No	Yes	72
264	Married	30	Primary Completed	Skilled manual		28	Secondary Completed	No	Spontanous vaginal delivery	Nurse or midwife	1450	No	No	No	Yes	No		Yes	No	Yes	No	No	No	No		Yes	No	No	0	0	No		No	Twins	Yes	No	No	No	No	No	No	Yes	Yes	12	Yes	No	No	Yes	72
265	Married	30	Primary Completed	Skilled manual		28	Secondary Completed	No	Spontanous vaginal delivery	Nurse or midwife	1730	No	No	No	Yes	No		Yes	No	Yes	No	No	No	No		Yes	No	No	0	0	No		No	Twins	Yes	No	No	No	No	No	No	Yes	Yes	10	Yes	No	No	Yes	144
266	Married	36	Secondary Completed	Unskilled manual		32	Secondary Completed	No	Spontanous vaginal delivery	Nurse or midwife	1700	No	No	No	Yes	No		Yes	No	No	No	No	No	No		Yes	No	No	1	0	No		No	Single Birth		No	No	No	No	No	No	No	Yes		Yes	No	No	Yes	360
267	Married	26	Secondary Completed	Skilled manual		23	Primary Completed	No	Spontanous vaginal delivery	Nurse or midwife	1800	No	No	No	Yes	No			No	No	No	No	No	No		Yes	No	No	0	0	No		No	Single Birth	Yes	No	No	No	No	No	No	Yes	Yes	6	Yes	No	No	Yes	120
268	Single	33	Primary Completed	Sales and services		29	Primary Completed	No	Caesarean section	Doctor	1870	No	No	No	Yes	No			No	No	No	No	No	No		Yes	No	No	0	0	No		No	Single Birth	Yes	No	No	No	No	No	No	Yes	No	7	Yes	No	No	No
269	Married	35	Primary Completed	Skilled manual		30	No Education	No	Spontanous vaginal delivery	Nurse or midwife	1970	No	No	No	Yes	No			No	No	No	No	No	No		No	No	No	0	0	No		No	Single Birth	Yes	No	No	No	No	No	No	Yes	No	12		No	No
270	Married	30	Secondary Completed	66	Driver	29	Primary Completed	No	Spontanous vaginal delivery	Nurse or midwife	1540	Yes	No	No	No	No		Yes	No	No	No	No	No	Yes	Hypothermia	No	No	No	1	0	No		No	Single Birth		No	No	No	No	No	No	No	No		Yes	No	No
271	Married	30	Secondary Completed	Skilled manual		24	No Education	No	Spontanous vaginal delivery	Doctor	1050	Yes	No	No	No	No			No	No	No	No	No	No		No	No	No	1	0	No		No	Twins		No	No	No	No	No	No	No	No		No	No	No
272	Married	30	Secondary Completed	Skilled manual		24	No Education	No	Spontanous vaginal delivery	Doctor	1050	Yes	No	No	No	No			No	No	No	No	No	No		No	No	No	1	0	No		No	Twins	Yes	No	No	No	No	No	No	Yes	Yes	1	No	No	No
273	Married	40	Secondary Completed	Skilled manual		39	Primary Completed	No	Caesarean section	Doctor	1890	Yes	No	No	No	No			No	No	No	No	No	No		No	No	No	0	0	No		No	Single Birth	Yes	No	No	No	No	No	No	Yes	No	10		No	No
274	Married	32	Post Secondary	Skilled manual		20	Primary Completed	No	Spontanous vaginal delivery	Nurse or midwife	1670	No	No	No	Yes	No			No	No	No	No	No	No		Yes	Yes	No	0	0	No		No	Single Birth	Yes	No	No	No	No	No	No	Yes	No	12		No	No
275	Married	28	Primary Completed	Skilled manual		23	Primary Completed	No	Spontanous vaginal delivery	Nurse or midwife	1850	No	No	No	Yes	No		Yes	No	Yes	No	No	No	No		Yes	No	No	0	0	No		No	Single Birth	Yes	No	No	No	No	No	No	Yes	Yes	12	Yes	No	No	Yes	18
276	Married	40	Post Secondary	Skilled manual		37	Primary Completed	No	Spontanous vaginal delivery	Nurse or midwife	1730	No	No	No	Yes	No		Yes	No	Yes	No	No	No	No		Yes	No	No	0	0	No		No	Twins	Yes	No	No	No	No	No	No	Yes	Yes			No	No
277	Married	39	No Education	Unskilled manual		30	No Education	No	Spontanous vaginal delivery	Nurse or midwife	1800	No	No	No	Yes	No		Yes	No	Yes	No	No	No	No		Yes	No	No	1	0	No		No	Single Birth	No	No	No	No	No	No	No	No	Yes		Yes	No	No
278	Married	38	Secondary Completed	Skilled manual		30	No Education	No	Spontanous vaginal delivery	Nurse or midwife	1000	No	No	No	Yes	No		Yes	No	Yes	No	No	No	No		Yes	No	No	0	0	No		No	Single Birth	Yes	No	No	No	No	No	No	Yes	No	12	Yes	No	No	Yes	144
279	Married	40	Post Secondary	Skilled manual		35	Secondary Completed	No	Spontanous vaginal delivery	Nurse or midwife	1770	No	No	No	Yes	No		Yes	No	Yes	No	No	No	No		Yes	Yes	No	0	0	No		No	Single Birth	Yes	No	No	No	No	No	No	Yes	Yes	12	Yes	No	No	Yes	96
280	Married	35	Primary Completed	Skilled manual		30	No Education	No	Spontanous vaginal delivery	Nurse or midwife	1980	No	No	No	Yes	No		Yes	No	Yes	No	No	No	No		Yes	No	No	0	0	No		No	Single Birth	Yes	No	No	No	No	No	No	Yes	No	12		No	No
281	Married	38	Primary Completed	Unskilled manual		30	No Education	No	Spontanous vaginal delivery	Nurse or midwife	1970	No	No	No	Yes	No			No	No	No	No	No	No		Yes	No	No	0	0	No		No	Single Birth		No	No	No	No	No	No	No	No		No	No	No
282	Married	40	No Education	Unskilled manual		27	No Education	No	Spontanous vaginal delivery	Nurse or midwife	1630	No	No	No	Yes	No			No	No	No	No	No	No		Yes	No	No	0	0	No		No	Twins		No	No	No	No	No	No	No	Yes		Yes	No	No	No
283	Married	40	No Education	Unskilled manual		27	No Education	No	Spontanous vaginal delivery	Nurse or midwife	1700	No	No	No	Yes	No			No	No	No	No	No	No		Yes	No	No	0	0	No		No	Twins		No	No	No	No	No	No	No	Yes		Yes	No	No	No
284	Married	32	Secondary Completed	Unskilled manual		29	Primary Completed	No	Spontanous vaginal delivery	Nurse or midwife	1920	Yes	No	No	No	No		No	No	No	No	No	No	No		Yes	No	No	1	0	No		No	Twins	Yes	No	No	No	No	Yes	No	Yes	Yes	9	Yes	No	No
285	Married	32	Secondary Completed	Unskilled manual		29	No Education	No	Spontanous vaginal delivery	Nurse or midwife	1890	Yes	No	No	No	No		Yes	No	No	No	No	No	No		Yes	No	Yes	1	0	No		No	Twins	Yes	No	No	No	No	No	No	Yes	Yes	8	Yes	No	No
286	Married	22	Post Secondary	Professional/technical/managerial		22	Post Secondary	No	Caesarean section	Doctor	1070	No	No	No	Yes	No		Yes	No	No	Yes	No	No	No		Yes	No	No	0	0	No		No	Single Birth	No	No	No	No	No	No	No	No	No		No	No	No
287	Married	33	Secondary Completed	Skilled manual		27	Secondary Completed	No	Spontanous vaginal delivery	Nurse or midwife	1640	No	No	No	Yes	No		Yes	No	Yes	No	No	No	No		Yes	No	No	1	0	No		No	Twins	Yes	No	No	No	No	No	No	Yes	Yes	4	Yes	No	No
288	Married	33	Secondary Completed	Skilled manual		27	Secondary Completed	No	Spontanous vaginal delivery	Nurse or midwife	1880	No	No	No	No	No		Yes	No	Yes	No	No	No	No		Yes	No	Yes	1	0	No		No	Twins	Yes	No	No	No	No	No	No	Yes	Yes	4	Yes	No	No
289	Married	38	Primary Completed	Skilled manual		30	Primary Completed	No	Spontanous vaginal delivery	Nurse or midwife	1230	No	No	No	Yes	No		Yes	No	Yes	No	No	No	No		Yes	No	Yes	0	0	No		No	Twins		No	No	No	No	No	No	No	No		No	No	No
290	Married	38	Primary Completed	Skilled manual		35	Primary Completed	No	Spontanous vaginal delivery	Nurse or midwife	1220	No	No	No	Yes	No		Yes	No	Yes	No	No	No	No		Yes	No	Yes	0	0	No		No	Twins		No	No	No	No	No	No	No	No		No	No	No
291	Married	35	Secondary Completed	Skilled manual		29	Secondary Completed	No	Spontanous vaginal delivery	Nurse or midwife	1990	No	No	No	Yes	No			No	No	No	No	No	No		No	No	No	0	0	No		No	Single Birth	Yes	No	No	No	No	No	No	Yes	No	2	Yes	No	No
292	Married	35	Secondary Completed	Skilled manual		25	Secondary Completed	No	Assisted vaginal delivery	Nurse or midwife	1540	No	No	No	Yes	No			No	No	No	No	No	No		No	No	No	1	0	No		No	Twins		No	No	No	No	No	No	No	Yes		No	No	No
293	Married	36	Secondary Completed	Skilled manual		30	Secondary Completed	No	Spontanous vaginal delivery	Nurse or midwife	1890	No	No	No	Yes	No		Yes	No	Yes	No	No	No	No		Yes	No	No	0	0	No		No	Single Birth	Yes	No	No	No	No	No	No	Yes	Yes	12	Yes	No	No	Yes	72
294	Married	35	Secondary Completed	Skilled manual		30	Secondary Completed	No	Spontanous vaginal delivery	Nurse or midwife	1780	No	No	No	Yes	No		Yes	No	Yes	No	No	No	No		Yes	No	No	0	0	No		No	Single Birth	Yes	No	No	No	No	No	No	Yes	Yes	12	Yes	No	No	Yes	120
295	Married	33	Primary Completed	Skilled manual		28	Primary Completed	No	Spontanous vaginal delivery	Nurse or midwife	1900	No	No	No	Yes	No			No	No	No	No	No	No		No	No	No	1	0	No		No	Single Birth	Yes	No	No	No	No	No	No	Yes	No	8	Yes	No	No	Yes	20
296	Married	36	No Education	Unskilled manual		30	No Education	No	Spontanous vaginal delivery	Doctor	1580	Yes	No	No	No	No			No	No	No	No	No	No		Yes	No	Yes	1	0	No		No	Single Birth		No	No	No	No	No	No	No	No		No	No	No
297	Married	28	No Education	Unskilled manual		23	No Education	No	Spontanous vaginal delivery	Nurse or midwife	1760	No	No	No	Yes	No			No	No	No	No	No	No		Yes	Yes	No	0	0	No		No	Single Birth	Yes	No	No	No	No	No	No	Yes	No	12	Yes	No	No	Yes
298	Married	28	No Education	Unskilled manual		24	No Education	No	Spontanous vaginal delivery	Nurse or midwife	1840	No	No	No	Yes	No		No	No	No	No	No	No	No		Yes	No	Yes	0	0	No		No	Single Birth	Yes	No	No	No	No	No	No	Yes	No	11	Yes	No	No
299	Married	28	Secondary Completed	Sales and services		23	Secondary Completed	No	Spontanous vaginal delivery	Nurse or midwife	1760	No	No	No	Yes	No		No	No	No	No	No	No	No		Yes	Yes	Yes	0	0	No		No	Single Birth	Yes	No	No	No	No	No	No	Yes	Yes	10	Yes	No	No	Yes
300	Married	35	Secondary Completed	Skilled manual		33	Secondary Completed	No	Spontanous vaginal delivery	Doctor	1740	No	No	No	Yes	No		Yes	No	No	No	No	No	No		Yes	No	No	1	0	No		No	Single Birth		No	No	No	No	No	No	No	No		No	No	No	No
301	Married	44		Unskilled manual		28	Primary Completed	No	Spontanous vaginal delivery	Nurse or midwife	1100	No	No	No	Yes	No		Yes	No	No	Yes	No	No	No		Yes	No	No	0	0	No		No	Single Birth		No	No	No	No	No	No	No	No		No	No	No
302	Married	28	Primary Completed	Skilled manual		22	Secondary Completed	No	Spontanous vaginal delivery	Nurse or midwife	1540	No	No	No	Yes	No		No	No	No	No	No	No	No		No	No	No	0	0	No		No	Single Birth	Yes	No	No	No	No	No	No	Yes	Yes		Yes	No	No	Yes	208
303	Married	37	Primary Completed	Unskilled manual		25	No Education	No	Spontanous vaginal delivery	Nurse or midwife	1970	No	No	No	Yes	No			No	No	No	No	No	No		Yes	No	No	0	0	No		No	Twins	Yes	No	No	No	No	No	No	Yes	No	1	Yes	No	No
304	Married	88	No Education	Agriculture		20	No Education	No	Spontanous vaginal delivery	Nurse or midwife	970	Yes	No	No	No	No		Yes	No	No	No	No	No	No		Yes	No	Yes	0	0	No		No	Twins		No	No	No	No	No	No	No	Yes		No	No	No
305	Married	88	No Education	Agriculture		20	No Education	No	Spontanous vaginal delivery	Doctor	1100	Yes	No	No	No	No			No	No	No	No	No	No		Yes	No	No	0	0	No		No	Twins		No	No	No	No	No	No	No	Yes		No	No	No
306	Married	38	No Education	Unskilled manual		33	No Education	Yes	Spontanous vaginal delivery	Nurse or midwife	1600	No	No	No	Yes	No		Yes	No	No	No	No	No	Yes	Neonatal Jaundice	Yes	No	Yes	1	0	Yes		No	Twins		No	No	No	No	No	No	No	Yes		No	No	No
307	Married	38	No Education	Unskilled manual		33	No Education	No	Spontanous vaginal delivery	Nurse or midwife	1860	No	No	No	Yes	No		Yes	No	No	No	No	No	No		Yes	No	No	1	0	No		No	Twins		No	No	No	No	No	No	No	Yes		Yes	No	No
308	Married	25	Secondary Completed	Skilled manual		19	Secondary Completed	No	Spontanous vaginal delivery	Nurse or midwife	1270	No	No	No	Yes	No		Yes	No	Yes	No	No	No	No		Yes	No	No	1	0	No		No	Twins		No	No	No	No	No	No	No	Yes		No	No	No
309	Married	25	Secondary Completed	Skilled manual		19	Secondary Completed	No	Spontanous vaginal delivery	Nurse or midwife	1320	No	No	No	Yes	No			No	No	No	No	No	No		Yes	No	No	0	0	No		No	Twins		No	No	No	No	No	No	No	Yes		No	No	No
310	Married	30	Primary Completed	Skilled manual		28	No Education	No	Spontanous vaginal delivery	Nurse or midwife	1630	No	No	No	Yes	No			No	No	No	No	No	No		No	Yes	No	0	0	No		No	Single Birth	Yes	No	No	No	No	No	No	Yes	No	12	Yes	No	No	Yes	12
311	Married	31	Post Secondary	Professional/technical/managerial		28	Secondary Completed	No	Spontanous vaginal delivery	Nurse or midwife	1770	No	No	No	Yes	No			No	No	No	No	No	No		Yes	No	No	0	0	No		No	Single Birth		No	No	No	No	No	No	No	Yes		Yes	No	No	Yes	96
312	Married	40	Secondary Completed	Sales and services		27	Primary Completed	No	Spontanous vaginal delivery	Nurse or midwife	1900	No	No	No	Yes	No		No	No	No	No	No	No	No		Yes	No	No	0	0	No		No	Single Birth		No	No	No	No	No	No	No	Yes		Yes	No	No	Yes	48
313	Married	33	No Education	Agriculture		26	No Education	No	Spontanous vaginal delivery	Doctor	1770	Yes	No	No	No	No			No	No	No	No	No	No		Yes	No	Yes	1	0	No		No	Single Birth		No	No	No	No	No	No	No	No			No	No
314	Married	29	Primary Completed	Skilled manual		29	Primary Completed	No	Spontanous vaginal delivery	Nurse or midwife	1550	No	No	No	Yes	No			No	No	No	No	No	No		Yes	No	No	0	0	No		No	Twins	Yes	No	No	No	No	No	No	Yes	No	10	Yes	No	No	No
315	Married	29	Primary Completed	Skilled manual		29	Primary Completed	No	Spontanous vaginal delivery	Nurse or midwife	1600	No	No	No	Yes	No			No	No	No	No	No	No		Yes	No	No	0	0	No		No	Twins	Yes	No	No	No	No	No	No	Yes	No	10	Yes	No	No	No
316	Married	27	No Education	Unskilled manual		24	No Education	No	Spontanous vaginal delivery	Nurse or midwife	1780	No	No	No	Yes	No			No	No	No	No	No	No		No	Yes	No	0	0	No		No	Single Birth	Yes	No	No	No	No	No	No	Yes	No	11	Yes	No	No	Yes
317	Married	88	Secondary Completed	Unskilled manual		25	Primary Completed	No	Spontanous vaginal delivery	Nurse or midwife	1750	Yes	No	No	No	No		Yes	No	No	No	No	No	No		No	No	Yes	1	0	No		No	Twins	Yes	No	No	No	No	No	No	Yes	No	12	Yes	No	No
318	Married	30	Secondary Completed	Skilled manual		22	Primary Completed	Yes	Spontanous vaginal delivery	Nurse or midwife	1520	No	No	No	Yes	No			No	No	No	No	No	No		No	No	No	0	0	No		No	Twins	Yes	No	No	No	No	No	No	Yes	Yes	8		No	No
319	Married	32	Secondary Completed	Skilled manual		29	Secondary Completed	No	Spontanous vaginal delivery	Nurse or midwife	1700	Yes	No	No	No	No			No	No	No	No	No	No		No	No	No	0	0	No		No	Single Birth	Yes	No	No	No	No	No	No	Yes	Yes	1	Yes	No	No
320	Married	30	Secondary Completed	Skilled manual		28	Primary Completed	No	Spontanous vaginal delivery	Nurse or midwife	1450	No	No	No	Yes	No		Yes	No	Yes	No	No	No	No		Yes	No	Yes	1	0	No		No	Twins	Yes	No	No	No	No	No	No	Yes	Yes	6	Yes	No	No	Yes	96
321	Married	30	Secondary Completed	Skilled manual		28	Primary Completed	No	Spontanous vaginal delivery	Nurse or midwife	1450	No	No	No	Yes	No		Yes	No	Yes	No	No	No	No		Yes	No	Yes	0	0	No		No	Twins	Yes	No	No	No	No	No	No	Yes	No		Yes	No	No	Yes	96
322	Married	36	Post Secondary	Professional/technical/managerial		23	No Education	No	Caesarean section	Doctor	1960	Yes	No	No	Yes	No			No	No	No	No	No	No		No	No	No	0	0	No		No	Single Birth		No	No	No	No	No	No	No	No		No	No	No
323	Married	40	Primary Completed	Unskilled manual		27	No Education	No	Spontanous vaginal delivery	Nurse or midwife	1750	No	No	No	Yes	No		Yes	Yes	No	No	No	No	No		Yes	No	Yes	1	0	No		No	Single Birth		No	No	No	No	No	No	No	Yes		No	No	No
324	Married	31	Post Secondary	Professional/technical/managerial		24	Post Secondary	Yes	Spontanous vaginal delivery	Nurse or midwife	1800	No	No	No	Yes	No		No	No	No	No	No	No	No		Yes	No	No	0	0	No		No	Single Birth		No	No	No	No	No	No	No	Yes		Yes	No	No	Yes	72
325	Married	42	No Education	Agriculture		30	No Education	Yes	Spontanous vaginal delivery	Nurse or midwife	1770	Yes	No	No	No	No			No	No	No	No	No	No		Yes	Yes	No	0	0	No		No	Single Birth		No	No	No	No	No	No	No	No		No	No	No
326	Married	30	Secondary Completed	Skilled manual		22	Primary Completed	Yes	Spontanous vaginal delivery	Nurse or midwife	1560	No	No	No	Yes	No		No	No	No	No	No	No	No		No	No	No	0	0	No		No	Twins	Yes	No	No	No	No	No	No	Yes	Yes	8	Yes	No	No	Yes	168
327	Married	30	Secondary Completed	Skilled manual		25	Secondary Completed	No	Spontanous vaginal delivery	Nurse or midwife	1390	No	No	No	Yes	No		Yes	No	Yes	No	No	No	No		Yes	No	Yes	0	0	No		No	Twins		No	No	No	No	No	No	No	No		No	No	No
328	Married	35	Secondary Completed	Professional/technical/managerial		24	Primary Completed	No	Spontanous vaginal delivery	Nurse or midwife	1920	Yes	No	No	No	No			No	No	No	No	No	No		No	No	No	0	0	No		No	Single Birth	Yes	No	No	No	No	No	No	Yes	No	2	Yes	No	No
329	Married	37	Post Secondary	Professional/technical/managerial		32	Secondary Completed	No	Spontanous vaginal delivery	Nurse or midwife	1920	No	No	No	Yes	No		No	No	No	No	No	No	No		Yes	No	No	0	0	No		No	Single Birth		No	No	No	No	No	No	No	Yes		Yes	Yes	No	Yes	48
330	Married	88	No Education	Unskilled manual		28	No Education	No	Spontanous vaginal delivery	Nurse or midwife	1250	No	No	No	Yes	No			No	No	No	No	No	No		Yes	No	No	0	0	No		No	Single Birth		No	No	No	No	No	No	No	Yes		Yes	No	No	No
331	Married	30	Secondary Completed	Skilled manual		28	Secondary Completed	No	Spontanous vaginal delivery	Nurse or midwife	1720	No	No	No	Yes	No		No	No	No	No	No	No	No		Yes	No	No	0	0	No		No	Single Birth	Yes	No	No	No	No	No	No	Yes	Yes	3	Yes	No	No	Yes	72
332	Married	32	Secondary Completed	Sales and services		29	Primary Completed	Yes	Spontanous vaginal delivery	Nurse or midwife	1760	No	No	No	Yes	No			No	No	No	No	No	No		Yes	No	No	0	0	No		No	Single Birth		No	No	No	No	No	No	No	Yes		Yes	No	No	Yes	188
333	Married	31	Primary Completed	Skilled manual		27	Primary Completed	No	Spontanous vaginal delivery	Nurse or midwife	1540	No	No	No	Yes	No		No	No	No	No	No	No	No		No	No	No	0	0	No		No	Twins	Yes	No	No	No	No	No	No	Yes	No	10	Yes	No	No	Yes	72
334	Married	31	Primary Completed	Skilled manual		27	Primary Completed	No	Spontanous vaginal delivery	Nurse or midwife	1520	No	No	No	Yes	No			No	No	No	No	No	No		No	No	No	0	0	No		No	Twins	Yes	No	No	No	No	No	No	Yes	Yes		Yes	No	No	Yes
335	Married	36	Primary Completed	Skilled manual		30	Primary Completed	No	Spontanous vaginal delivery	Nurse or midwife	1970	No	No	No	Yes	No			No	No	No	No	No	No		No	No	No	0	0	No		No	Single Birth	Yes	No	No	No	No	No	No	Yes	No	10		No	No
336	Married	35	Secondary Completed	Unskilled manual		29	No Education	No	Spontanous vaginal delivery	Nurse or midwife	700	No	No	No	Yes	No		Yes	No	Yes	No	No	No	No		Yes	No	Yes	1	0	No		No	Single Birth	No	No	No	No	No	No	No	Yes	Yes	0	No	No	No
337	Married	23	Secondary Completed	Agriculture		18	Primary Completed	No	Spontanous vaginal delivery	Nurse or midwife	1580	No	No	No	Yes	No		Yes	No	Yes	No	No	No	No		Yes	No	No	0	0	No		No	Single Birth	No	No	No	No	No	No	No	Yes	Yes	0	Yes	No	No
338	Married	25	Secondary Completed	Skilled manual		23	No Education	No	Caesarean section	Doctor	1760	Yes	No	No	No	No		Yes	No	Yes	No	No	No	No		Yes	No	No	1	0	No		No	Twins		No	No	No	No	No	No	No	Yes		No	No	No
339	Married	25	Secondary Completed	Skilled manual		24	Secondary Completed	No	Spontanous vaginal delivery	Nurse or midwife	1250	No	No	No	Yes	No		Yes	No	No	No	No	No	No		Yes	No	No	0	0	No		No	Twins		No	No	No	No	No	No	No	Yes		No	No	No	Yes	360
340	Married	25	Secondary Completed	Skilled manual		24	Secondary Completed	No	Spontanous vaginal delivery	Nurse or midwife	1400	No	No	No	Yes	No		Yes	No	No	No	No	No	No		Yes	No	No	0	0	No		No	Twins		No	No	No	No	No	No	No	Yes		Yes	No	No	Yes	360
341	Married	27	Post Secondary	Professional/technical/managerial		25	No Education	No	Spontanous vaginal delivery	Nurse or midwife	1100	No	No	No	Yes	No		No	No	No	No	No	No	No		Yes	No	No	0	0	No		No	Twins		No	No	No	No	No	No	No	Yes		Yes	No	No	Yes	144
342	Married	32	Secondary Completed	Unskilled manual		27	No Education	No	Spontanous vaginal delivery	Nurse or midwife	1770	Yes	Yes	No	No	No		Yes	No	Yes	No	No	No	No		Yes	No	Yes	1	0	No		No	Single Birth	Yes	No	No	No	No	Yes	No	No	Yes	5	Yes	No	No
343	Married	20	Secondary Completed	66	Merchant	16	Primary Completed	No	Caesarean section	Doctor	1200	No	No	No	No	No		Yes	No	No	No	No	No	No		Yes	No	No	0	0	No		No	Single Birth	Yes	No	No	No	No	No	No	Yes	Yes	6	No	No	No
344	Married	28	Post Secondary	Professional/technical/managerial		26	Post Secondary	No	Spontanous vaginal delivery	Nurse or midwife	1320	No	No	No	Yes	No			No	No	No	No	No	No		Yes	No	No	0	0	No		No	Single Birth		No	No	No	No	No	No	No	No		No	No	No
345	Married	28	Post Secondary	Professional/technical/managerial		26	Post Secondary	No	Spontanous vaginal delivery	Nurse or midwife	1340	No	No	No	Yes	No			No	No	No	No	No	No		Yes	No	No	1	0	No		No	Twins		No	No	No	No	No	No	No	Yes	0	Yes	No	No
346	Married	36	Post Secondary	Professional/technical/managerial		30	Post Secondary	No	Spontanous vaginal delivery	Nurse or midwife	1960	No	No	No	Yes	No		Yes	No	Yes	No	No	No	Yes	Neonatal Jaundice	Yes	No	Yes	1	0	Yes		No	Twins		No	No	No	No	No	No	No	Yes	0	No	No	No
347	Married	36	Post Secondary	Professional/technical/managerial		30	Post Secondary	No	Spontanous vaginal delivery	Nurse or midwife	1980	No	No	No	Yes	No		Yes	No	Yes	No	No	No	No		Yes	No	No	1	0	No		No	Twins		No	No	No	No	No	No	No	Yes		No	No	No
348	Married	32	Post Secondary	Professional/technical/managerial		26	Post Secondary	No	Caesarean section	Doctor	1050	No	No	No	Yes	No			No	No	No	No	No	No		No	Yes	No	0	0	No		No	Single Birth	Yes	No	No	No	No	No	No	Yes	No	3	Yes	No	No
349	Married	21	Secondary Completed	Skilled manual		28	Primary Completed	No	Spontanous vaginal delivery	Nurse or midwife	1820	No	No	No	Yes	No		No	No	No	No	No	No	No		Yes	No	No	0	0	No		No	Single Birth	Yes	No	No	No	No	No	No	Yes	Yes	12	Yes	No	No	Yes	96
350	Married	37	No Education	Unskilled manual		35	No Education	No	Spontanous vaginal delivery	Nurse or midwife	1860	No	No	No	Yes	No			No	No	No	No	No	No		No	No	No	0	0	No		No	Single Birth	Yes	No	No	No	No	No	No	Yes	No	2	Yes	No	No	No
351	Married	28	Post Secondary	Professional/technical/managerial		25	Post Secondary	No	Spontanous vaginal delivery	Nurse or midwife	1970	No	No	No	Yes	No		No	No	No	No	No	No	No		Yes	Yes	No	0	0	No		No	Single Birth	Yes	No	No	No	No	No	No	Yes	No	2	Yes	No	No	Yes	1
352	Single	20	Secondary Completed	66	STUDENT	18	Primary Completed	No	Spontanous vaginal delivery	Nurse or midwife	1000	No	No	No	No	No		Yes	Yes	Yes	Yes	No	No	No		Yes	No	Yes	0	0	No		No	Single Birth		No	No	No	No	No	No	No	No		No	No	No	No
353	Single	25	Primary Completed	Agriculture		24	Secondary Completed	No	Spontanous vaginal delivery	Nurse or midwife	1040	No	No	No	No	No		Yes	No	Yes	Yes	No	No	No		Yes	No	Yes	0	0	No		No	Single Birth	Yes	No	Yes	No	No	Yes	No	No	Yes	5	No	No	No	No
354	Single	39	Primary Completed	Agriculture		26	Secondary Completed	No	Spontanous vaginal delivery	Nurse or midwife	1900	No	No	No	Yes	No		No	No	No	No	No	No	No		No	No	Yes	1	0	No		No	Single Birth	Yes	No	No	No	No	No	No	Yes	No	7	Yes	No	No	Yes	88
355	Married	28	Primary Completed	Unskilled manual		24	Primary Completed	No	Spontanous vaginal delivery	Nurse or midwife	1700	No	No	No	No	No		No	No	No	No	No	No	No		No	No	No	0	0	No		No	Twins	Yes	No	No	No	No	No	No	Yes	No	10	Yes	No	No	Yes
356	Married	30	Secondary Completed	Skilled manual		22	Primary Completed	No	Spontanous vaginal delivery	Traditional birth attendant trained or untrained	1640	No	No	No	No	No		Yes	Yes	No	No	No	No	No		Yes	No	Yes	0	0	No		No	Single Birth	Yes	No	No	No	No	No	No	Yes	No	8	Yes	No	No	Yes	17
357	Married	27	Post Secondary	Professional/technical/managerial		26	Post Secondary	No	Spontanous vaginal delivery	Nurse or midwife	1870	No	No	No	No	No		Yes	Yes	No	No	No	No	No		Yes	No	Yes	0	0	No		No	Single Birth	Yes	No	No	No	No	No	No	No	No	9	Yes	No	No	Yes	11
358	Married	40	No Education	Agriculture		37	No Education	No	Spontanous vaginal delivery	Nurse or midwife	1180	No	No	No	Yes	No		Yes	No	Yes	No	No	No	No		Yes	No	Yes	0	0	No		No	Single Birth	Yes	No	No	No	No	Yes	No	No	Yes	9	Yes	No	No	Yes	88
359	Married	25	Primary Completed	Agriculture		20	Primary Completed	No	Spontanous vaginal delivery	None mother herself	1920	No	No	No	Yes	No		No	No	No	No	No	No	No		No	Yes	No	0	0	No		Yes	Single Birth	Yes	No	No	No	No	No	No	Yes	No	8	Yes	No	No	Yes	88
360	Single	40	Primary Completed	Agriculture		28	Primary Completed	No	Spontanous vaginal delivery	Nurse or midwife	1900	No	No	No	No	No		Yes	Yes	Yes	Yes	No	No	No		Yes	No	Yes	0	0	No		Yes	Single Birth	Yes	No	No	No	No	Yes	No	No	No	7	No	No	No	No
361	Married	45	Primary Completed	Agriculture		22	Primary Completed	No	Spontanous vaginal delivery	Nurse or midwife	1300	No	No	No	No	No		Yes	Yes	No	No	No	No	No		Yes	No	Yes	0	0	No		No	Twins	Yes	No	No	No	No	No	No	Yes	No	4	Yes	No	No	Yes	24
362	Married	45	Primary Completed	Agriculture		22	Primary Completed	No	Spontanous vaginal delivery	Nurse or midwife	1770	No	No	No	No	No		Yes	Yes	No	No	No	No	No		Yes	No	Yes	0	0	No		No	Twins	Yes	No	No	No	No	No	No	Yes	No	4	Yes	No	No	No
363	Married	40	No Education	Agriculture		30	Primary Completed	Yes	Spontanous vaginal delivery	None mother herself	1500	No	No	No	No	No		Yes	Yes	Yes	No	No	No	Yes	Hypothermia	Yes	No	Yes	1	0	No		No	Single Birth	No	Yes	No	No	Yes	Yes	No	No	Yes	8	Yes	No	No	Yes	72
364	Married	25	Secondary Completed	Agriculture		23	Secondary Completed	No	Assisted vaginal delivery	Nurse or midwife	1430	Yes	No	No	No	No		Yes	No	Yes	Yes	No	No	No		Yes	No	Yes	0	0	No		No	Twins	Yes	No	No	No	No	Yes	No	No	Yes	8	Yes	No	No	Yes	36
365	Married	30	No Education	Unskilled manual		25	Primary Completed	No	Spontanous vaginal delivery	Nurse or midwife	1980	No	No	No	No	No		Yes	Yes	Yes	No	No	No	No		Yes	No	Yes	0	0	No		Yes	Single Birth	Yes	No	No	No	No	No	No	Yes	No	10	Yes	No	No	Yes	16
366	Married	35	Primary Completed	Agriculture		18	Primary Completed	No	Spontanous vaginal delivery	Nurse or midwife	1230	No	No	No	Yes	No		No	No	No	No	No	No	No		No	Yes	Yes	0	0	No			Single Birth	Yes	No	No	No	No	Yes	No	No	No	8	Yes	No	No	Yes	48
367	Married	28	Secondary Completed	Agriculture		20	Primary Completed	No	Spontanous vaginal delivery	Nurse or midwife	1840	No	No	No	Yes	No		Yes	No	Yes	No	No	No	No		No	Yes	Yes	0	0	No		No	Single Birth	Yes	No	No	No	No	Yes	No	No	No	8	Yes	No	No	Yes	88
368	Married	28	Secondary Completed	Sales and services		21	Secondary Completed	No	Assisted vaginal delivery	Nurse or midwife	1620	No	No	No	No	No		Yes	Yes	No	No	No	No	No		Yes	No	Yes	0	0	No		No	Twins	Yes	No	No	No	No	No	No	Yes	No	8	Yes	No	No	Yes	792
369	Married	25	Secondary Completed	Agriculture		18	No Education	No	Spontanous vaginal delivery	Nurse or midwife	1840	No	No	No	Yes	No		No	No	No	No	No	No	No		No	Yes	Yes	0	0	No		No	Single Birth	Yes	No	No	No	No	Yes	No	No	No	7	Yes	No	No	Yes	24
370	Married	35	Secondary Completed	Agriculture		23	Primary Completed	No	Spontanous vaginal delivery	Nurse or midwife	1980	No	No	No	No	No		Yes	Yes	Yes	No	No	No	No		No	No	Yes	1	0	No		No	Twins	Yes	No	No	No	No	No	No	Yes	No		Yes	No	No	Yes	48
371	Married	35	Secondary Completed	Agriculture		23	Primary Completed	No	Spontanous vaginal delivery	Nurse or midwife	1930	No	No	No	No	No		Yes	Yes	Yes	No	No	No	No		No	No	Yes	1	0	No		No	Twins	Yes	No	No	No	No	No	No	Yes	No	9	Yes	No	No	Yes	48
372	Married	36	No Education	Agriculture		34	No Education	No	Spontanous vaginal delivery	Community health worker	1860	No	No	No	No	No		Yes	Yes	No	No	No	No	Yes	Hypothermia	Yes	No	Yes	0	0	No		No	Single Birth	Yes	No	No	Yes	No	No	No	No	No	10	Yes	No	No	Yes	72
373	Married	30	Primary Completed	Agriculture		25	Primary Completed	No	Spontanous vaginal delivery	Nurse or midwife	1620	No	No	No	No	No		Yes	Yes	Yes	Yes	No	No	No		Yes	No	Yes	0	0	No		No	Single Birth	Yes	No	No	No	No	No	No	Yes	No	10	Yes	No	No	Yes	16
374	Married	38	Primary Completed	Agriculture		32	Secondary Completed	No	Spontanous vaginal delivery	Nurse or midwife	1710	No	No	No	No	No		Yes	Yes	Yes	No	No	No	No		Yes	No	No	0	0	No		No	Single Birth		No	No	No	No	No	No	No	No		No	No	No	No
375	Married	22	Primary Completed	Agriculture		20	Primary Completed	No	Spontanous vaginal delivery	Nurse or midwife	1400	No	No	No	Yes	No		No	No	No	No	No	No	No		No	Yes	No	0	0	No		No	Single Birth	Yes	No	No	No	No	No	No	Yes	No	8	Yes	No	No	Yes	88
376	Married	35	Secondary Completed	Agriculture		27	Secondary Completed	No	Spontanous vaginal delivery	Nurse or midwife	1330	No	No	No	Yes	No		No	No	No	No	No	No	No		No	No	Yes	0	0	No		No	Single Birth	Yes	No	No	No	No	Yes	No	No	No	7	Yes	No	No	Yes	24
377	Married	25	Secondary Completed	Agriculture		20	Primary Completed	No	Spontanous vaginal delivery	Community health worker	1700	No	No	No	Yes	No		No	No	No	No	No	No	No		No	Yes	No	0	0	No		Yes	Twins	Yes	No	No	No	No	No	No	Yes	No	9	Yes	No	No	Yes	13
378	Married	37	Primary Completed	Sales and services		34	Primary Completed	No	Caesarean section	Nurse or midwife	1520	No	No	No	Yes	No		Yes	No	No	No	No	No	No		No	Yes	Yes	1	0	No		No	Twins	Yes	No	No	No	No	Yes	No	No	No	3	Yes	Yes	No	No
379	Married	20	Primary Completed	Unskilled manual		18	Primary Completed	No	Spontanous vaginal delivery	Nurse or midwife	1990	No	No	No	Yes	No		No	No	No	No	No	No	No		No	No	No	0	0	No		No	Single Birth	Yes	No	No	No	No	No	No	Yes	No	10	Yes	No	No	Yes
380	Married	28	Primary Completed	Agriculture		26	Primary Completed	No	Spontanous vaginal delivery	Nurse or midwife	1900	No	No	No	Yes	No		No	No	No	No	No	No	No		No	Yes	No	0	0	No		No	Single Birth	Yes	No	No	No	No	No	No	Yes	No	8	Yes	No	No	Yes	88
381	Married	29	Primary Completed	Agriculture		26	Primary Completed	No	Spontanous vaginal delivery	Nurse or midwife	1900	No	No	No	Yes	No		No	No	No	No	No	No	No		No	Yes	No	0	0	No		No	Single Birth	Yes	No	No	No	No	No	No	Yes	No	8	Yes	No	No	Yes	88
382	Married	31	Primary Completed	Agriculture		25	Primary Completed	No	Spontanous vaginal delivery	Nurse or midwife	1661	No	No	No	Yes	No		No	No	No	No	No	No	No		No	Yes	Yes	0	0	No		Yes	Single Birth	Yes	No	No	No	No	Yes	No	No	No	9	Yes	No	No	Yes	88
383	Married	38	Secondary Completed	66		34	No Education	Yes	Spontanous vaginal delivery	Nurse or midwife	1840	No	No	No	Yes	No		No	No	No	No	No	No	No		No	Yes	No	0	0	No		No	Single Birth	Yes	No	No	No	No	No	No	Yes	No	4	Yes	No	No	Yes	88
384	Married	31	Secondary Completed	Agriculture		22	Primary Completed	No	Caesarean section	Nurse or midwife	1990	No	No	No	Yes	No		No	No	No	No	No	No	No		No	No	No	0	0	No		No	Single Birth	Yes	No	No	No	No	No	No	Yes	No	4	Yes	No	No	Yes
385	Married	24	Secondary Completed	Agriculture		22	Primary Completed	No	Spontanous vaginal delivery	Nurse or midwife	1400	No	No	No	No	No		Yes	No	No	No	No	No	No		Yes	No	No	1	0	No		No	Single Birth	Yes	No	No	No	No	Yes	No	No	Yes	0	Yes	No	No	No
386	Married	44	Primary Completed	Agriculture		30	No Education	No	Spontanous vaginal delivery	Nurse or midwife	1820	No	No	No	Yes	No		No	No	No	No	No	No	No		No	Yes	No	0	0	No		No	Twins	Yes	No	Yes	No	No	No	No	Yes	No	4	Yes	No	No	Yes	88
387	Married	44	Primary Completed	Agriculture		30	No Education	No	Spontanous vaginal delivery	Nurse or midwife	1710	No	No	No	Yes	No		No	No	No	No	No	No	No		No	Yes	No	0	0	No		No	Twins	Yes	No	No	No	No	No	No	Yes	No	5	Yes	No	No	Yes	88
388	Married	36	Secondary Completed	Sales and services		26	Secondary Completed	No	Spontanous vaginal delivery	Nurse or midwife	1800	No	No	No	Yes	No		No	No	No	No	No	No	No		No	Yes	No	0	0	No		No	Single Birth	Yes	No	No	No	No	No	No	Yes	No	4	Yes	No	No	Yes	88
389	Married	32	Primary Completed	Agriculture		28	Primary Completed	No	Spontanous vaginal delivery	Nurse or midwife	1790	No	No	No	Yes	No		No	No	No	No	No	No	No		No	Yes	No	0	0	No		No	Single Birth	Yes	No	No	No	No	No	No	Yes	No	8	Yes	No	No	Yes	88
390	Married	28	Primary Completed	Agriculture		25	No Education	Yes	Spontanous vaginal delivery	Nurse or midwife	1780	No	No	No	Yes	No			No	No	No	No	No	No		No	No	No	0	0	No		No	Single Birth		No	No	No	No	No	No	No	No		Yes	No	No	No
391	Married	50	Primary Completed	Agriculture		35	Secondary Completed	No	Spontanous vaginal delivery	Nurse or midwife	1900	No	No	No	Yes	No		No	No	No	No	No	No	No		No	Yes	No	0	0	No		Yes	Single Birth	Yes	No	No	No	No	No	No	Yes	No	7	Yes	No	No	Yes	22
392	Married	48	Secondary Completed	Agriculture		35	Primary Completed	No	Caesarean section	Nurse or midwife	1910	No	No	No	Yes	No		Yes	No	No	No	No	No	No		Yes	No	No	1	0	No		No	Twins	Yes	No	No	Yes	No	No	No	No	No	0	Yes	Yes	No	Yes	88
393	Married	25	Primary Completed	Agriculture		20	Primary Completed	No	Spontanous vaginal delivery	Nurse or midwife	1950	No	No	No	Yes	No		Yes	Yes	No	No	No	No	No		Yes	Yes	Yes	0	0	No		No	Twins	Yes	No	No	No	No	Yes	No	No	No	8	Yes	No	No	Yes	88
394	Married	25	Primary Completed	Agriculture		20	Primary Completed	No	Spontanous vaginal delivery	Nurse or midwife	1881	No	No	No	Yes	No		Yes	Yes	No	No	No	No	No		Yes	Yes	Yes	0	0	No		No	Twins	Yes	No	No	No	No	Yes	No	No	No	7	Yes	No	No	Yes	88
395	Married	22	Secondary Completed	Agriculture		25	Primary Completed	No	Spontanous vaginal delivery	Community health worker	1960	No	No	No	Yes	No			No	No	No	No	No	No		No	Yes	No	0	0	No		No	Twins	Yes	No	No	No	No	No	No	Yes	No	4	Yes	No	No	Yes	88
396	Married	22	Secondary Completed	Agriculture		25	Primary Completed	No	Spontanous vaginal delivery	Community health worker	1980	No	No	No	Yes	No			No	No	No	No	No	No		No	Yes	No	0	0	No		No	Twins	Yes	No	No	No	No	No	No	Yes	No	3	Yes	No	No	Yes	16
397	Married	35	No Education	Agriculture		36	No Education	No	Spontanous vaginal delivery	Community health worker	1440	No	No	Yes	No	No		No	No	No	No	No	No	No		Yes	Yes	Yes	0	0	No		No	Single Birth	Yes	No	No	No	No	Yes	No	No	No	3	Yes	No	No	Yes	88
398	Married	26	Secondary Completed	Agriculture		26	Primary Completed	No	Spontanous vaginal delivery	None mother herself	1800	No	No	No	Yes	No		Yes	No	Yes	No	No	No	No		Yes	No	Yes	1	0	No		No	Single Birth	Yes	No	No	No	No	Yes	No	No	Yes	0		No	No
399	Married	33	Primary Completed	Agriculture		34	Primary Completed	No	Spontanous vaginal delivery	Nurse or midwife	1400	No	No	No	Yes	No		Yes	Yes	Yes	Yes	No	Yes	No		Yes	No	Yes	1	0	No		Yes	Single Birth		No	No	No	No	No	No	No	No		No	No	No	No
400	Married	38	Primary Completed	Agriculture		30	Primary Completed	No	Caesarean section	Doctor	1800	No	No	No	Yes	No		Yes	No	No	No	No	No	No		Yes	No	Yes	1	0	No			Twins	Yes	No	No	No	No	Yes	No	No	Yes	4	Yes	No	No	No
401	Married	38	Primary Completed	Agriculture		30	Primary Completed	No	Caesarean section	Doctor	1400	No	No	No	Yes	No		Yes	No	No	No	No	No	No		Yes	No	Yes	1	0	No		No	Twins	No	No	No	No	No	Yes	No	No	Yes	0	Yes	No	No	No
402	Married	35	No Education	Agriculture		23	No Education	No	Spontanous vaginal delivery	Nurse or midwife	1800	Yes	No	No	No	No		Yes	No	No	No	No	No	No		Yes	No	Yes	0	0	No		No	Single Birth	Yes	No	No	No	No	Yes	No	No	Yes	3	No	No	No
403	Married	40	Secondary Completed	Agriculture		27	Primary Completed	No	Spontanous vaginal delivery	None mother herself	1800	Yes	No	No	No	No		No	No	No	No	No	No	No		No	No	No	1	0	No		No	Single Birth	Yes	No	No	No	No	No	No	No	No	7	Yes	No	No	Yes
404	Married	26	Secondary Completed	Sales and services		27	Secondary Completed	No	Caesarean section	Doctor	1700	No	Yes	No	No	No		Yes	No	Yes	No	No	No	No		Yes	No	Yes	1	0	No		No	Single Birth	Yes	No	No	Yes	Yes	Yes	No	No	Yes	0	Yes	No	No	Yes	88
405	Married	34	Secondary Completed	66		24	Primary Completed	Yes	Spontanous vaginal delivery	Nurse or midwife	1260	No	No	No	No	No		Yes	No	Yes	No	No	No	No		Yes	No	Yes	1	0	No		No	Single Birth	No	No	No	Yes	No	Yes	No	No	Yes		No	No	No
406	Married	28	Secondary Completed	Sales and services		20	No Education	Yes	Assisted vaginal delivery	Nurse or midwife	1800	No	No	No	No	No			No	No	No	No	No	No		Yes	No	No	0	0	No		No	Single Birth	No	No	No	No	Yes	Yes	No	No	Yes		No	No	No
407	Divorced					38	Primary Completed	No	Spontanous vaginal delivery	Traditional birth attendant trained or untrained	1200	No	Yes	No	No	No		Yes	No	Yes	Yes	No	No	No		Yes	No	Yes	0	0	No		Yes	Single Birth	Yes	No	No	Yes	No	Yes	No	No	Yes	2	No	No	No	No
408	Married	36	Secondary Completed	Agriculture		30	Primary Completed	No	Caesarean section	Doctor	1800	Yes	No	No	No	Yes	PROM	Yes	No	No	No	No	No	No		No	No	No	0	0	No		No	Single Birth	No	No	No	Yes	Yes	No	No	No	No		Yes	No	No	Yes
409	Single			66	unknown	19	Primary Completed	No	Spontanous vaginal delivery	Doctor	1440	No	No	No	Yes	No		Yes	No	No	No	No	No	No		No	Yes	No	0	0	No		No	Single Birth	Yes	No	No	No	No	Yes	No	No	Yes	3	Yes	No	No	Yes
410	Married	26	Secondary Completed	Professional/technical/managerial		26	Post Secondary	Yes	Spontanous vaginal delivery	Nurse or midwife	1600	No	No	No	No	No		Yes	No	Yes	No	No	No	No		Yes	No	No	0	0	No		No	Single Birth	No	No	No	No	Yes	Yes	No	No	Yes		Yes	No	No	Yes
411	Married	30	Primary Completed	Agriculture		28	Primary Completed	No	Spontanous vaginal delivery	Nurse or midwife	1500	No	No	No	No	No			No	No	No	No	No	No		Yes	No	Yes	0	0	No		No	Single Birth	Yes	No	No	No	No	No	No	No	No	8	Yes	No	No
412	Married	42	Primary Completed	Agriculture		40	Primary Completed	Yes	Spontanous vaginal delivery	Doctor	1600	No	No	No	Yes	No		No	No	No	No	No	No	No		Yes	No	Yes	1	0	No		No	Single Birth	Yes	No	No	No	No	Yes	No	Yes	Yes	2	Yes	No	No	Yes
413	Married	32	Secondary Completed	Sales and services		28	Post Secondary	No	Caesarean section	Doctor	1750	Yes	No	No	No	No		Yes	No	No	No	No	No	No		Yes	No	No	0	0	No			Twins	No	No	No	No	No	Yes	No	No	Yes		Yes	No	No	Yes
414	Married	32	Secondary Completed	Sales and services		28	Post Secondary	Yes	Caesarean section	Doctor	1200	Yes	No	No	No	No		Yes	No	No	No	No	No	No		Yes	No	No	1	0	No			Twins	No	No	No	No	No	Yes	No	No	Yes	0	No	No	No
415	Married	60	No Education	Agriculture		30	No Education	No	Spontanous vaginal delivery	Doctor	1680	No	No	No	Yes	No		Yes	No	No	No	No	No	No		Yes	No	Yes	1	0	No			Single Birth	No	No	No	No	No	Yes	No	No	Yes	0	No	No	No
416	Married	25	Secondary Completed	Skilled manual		24	Primary Completed	Yes	Spontanous vaginal delivery	Nurse or midwife	1940	No	No	No	No	No		Yes	No	Yes	No	No	No	No		Yes	No	Yes	0	0	No		No	Single Birth	No	No	No	No	No	No	No	No	Yes		No	No	No
417	Married	45	Primary Completed	Agriculture		35	No Education	Yes	Caesarean section	Doctor	1088	Yes	No	No	No	No			No	No	No	No	No	No		Yes	No	Yes	0	0	No		No	Twins		No	No	Yes	No	No	No	No	Yes	2	No	No	No
418	Married	26	Primary Completed	Skilled manual		23	Secondary Completed	No	Spontanous vaginal delivery	None mother herself	1800	No	No	No	No	No		Yes	No	No	No	No	No	No		No	No	Yes	0	0	No		No	Single Birth	No	No	No	Yes	Yes	Yes	No	No	No		Yes	No	No	Yes
419	Married	25	Secondary Completed	Agriculture		19	Primary Completed	No	Spontanous vaginal delivery	None mother herself	1500	Yes	No	No	No	No		No	No	No	No	No	No	No		No	No	Yes	0	0	No		No	Single Birth	Yes	No	No	No	No	Yes	No	Yes	No	6	Yes	No	No	Yes
420	Married	25	Secondary Completed	Agriculture		20	Secondary Completed	No	Spontanous vaginal delivery	Nurse or midwife	1700	Yes	No	No	No	No		Yes	No	No	No	No	No	No		No	No	Yes	0	0	No		No	Single Birth	No	No	No	Yes	No	No	No	Yes	Yes		Yes	No	No	Yes
421	Married	28	Secondary Completed	Sales and services		26	Secondary Completed	Yes	Spontanous vaginal delivery	Doctor	1100	No	No	No	Yes	No			No	No	No	No	No	No		Yes	No	No	1	0	No		No	Single Birth		No	No	No	No	No	No	No	No		No	No	No
422	Married	24	Secondary Completed	Agriculture		22	No Education	Yes	Spontanous vaginal delivery	Doctor	1700	No	No	No	Yes	No			No	No	No	No	No	No		Yes	No	Yes	1	0	No		No	Single Birth		No	No	No	No	No	No	No	No		No	No	No
423	Married	22	Primary Completed	Agriculture		20	Primary Completed	No	Spontanous vaginal delivery	Nurse or midwife	1700	No	No	No	Yes	No		Yes	No	No	No	No	No	No		Yes	No	Yes	1	0	No		No	Single Birth	Yes	No	No	No	No	Yes	No	No	Yes	2	Yes	No	No	No
424	Married	36	Primary Completed	Agriculture		20	Secondary Completed	No	Assisted vaginal delivery	Nurse or midwife	1970	No	No	No	No	No		No	No	No	No	No	No	No		Yes	No	No	0	0	No		No	Single Birth	Yes	No	No	No	No	No	No	Yes	Yes	3	Yes	No	No	Yes
425	Married	27	Secondary Completed	Agriculture		25	Primary Completed	Yes	Caesarean section	Doctor	1700	Yes	No	No	No	No		Yes	No	No	No	No	No	No		Yes	No	Yes	0	0	No		No	Single Birth	Yes	No	No	Yes	Yes	Yes	No	No	Yes		No	No	No	No
426	Married	30	Post Secondary	Professional/technical/managerial		23	Post Secondary	No	Caesarean section	Doctor	1450	No	No	No	Yes	No		No	No	No	No	No	No	No		No	No	No	1	0	No		No	Twins	Yes	No	No	Yes	No	No	No	No	No	6	Yes	No	No	Yes
427	Married	28	No Education	Agriculture		22	No Education	No	Spontanous vaginal delivery	Nurse or midwife	1070	No	No	No	No	No		Yes	No	No	No	No	No	No		Yes	No	No	1	0	No			Single Birth		No	No	No	No	No	No	No	Yes		No	No	No
428	Married	25	Secondary Completed	Agriculture		18	Secondary Completed	Yes	Spontanous vaginal delivery	Nurse or midwife	1800	No	No	No	Yes	No		Yes	No	No	No	No	No	No		Yes	No	Yes	0	0	No			Single Birth	No	No	No	No	No	Yes	No	No	Yes	0	Yes	No	No	No
429	Married	40	Primary Completed	Agriculture		34	No Education	Yes	Spontanous vaginal delivery	Nurse or midwife	1600	No	No	No	No	No		Yes	No	Yes	No	No	No	No		Yes	No	Yes	1	0	No		No	Single Birth	No	No	No	Yes	Yes	Yes	No	No	Yes	4	No	No	No
430	Married	38	Secondary Completed	Sales and services		28	Secondary Completed	Yes	Spontanous vaginal delivery	Nurse or midwife	1515	No	No	No	No	No		Yes	No	Yes	No	No	No	No		Yes	No	Yes	1	0	No			Single Birth	Yes	No	No	No	Yes	Yes	No	Yes	Yes		No	No	No	No
431	Married	30	Post Secondary	Professional/technical/managerial		23	Secondary Completed	No	Caesarean section	Doctor	1960	No	No	No	No	No		No	No	No	No	No	No	No		No	No	No	1	0	No		No	Twins	Yes	No	No	Yes	No	No	No	Yes	No	6	Yes	No	No	Yes	11
432	Married	24	No Education	Agriculture		20	Primary Completed	No	Spontanous vaginal delivery	Community health worker	1350	No	No	No	Yes	No		Yes	No	No	No	No	No	No		Yes	No	Yes	1	0	No		No	Twins	No	No	No	No	No	Yes	No	No	Yes	6	Yes	No	No	Yes
433	Married	24	No Education	Agriculture		20	Primary Completed	No	Spontanous vaginal delivery	Community health worker	1500	No	No	No	No	No		Yes	No	No	No	No	No	No		Yes	No	Yes	1	0	No			Twins	No	No	No	No	No	Yes	No	No	Yes	4	Yes	No	No	Yes
434	Married	36	Secondary Completed	Professional/technical/managerial		26	Secondary Completed	No	Spontanous vaginal delivery	Doctor	1600	No	No	No	Yes	No		Yes	No	No	No	No	No	No		Yes	No	Yes	0	0	No		No	Single Birth	No	No	No	No	No	Yes	No	No	Yes		Yes	No	No	No
435	Married	26	Secondary Completed	Professional/technical/managerial		24	Secondary Completed	No	Caesarean section	Doctor	1500	Yes	No	No	No	No		Yes	No	No	No	No	No	No		Yes	No	Yes	1	0	No		No	Single Birth	No	No	No	No	No	Yes	No	No	Yes		Yes	No	No	Yes
436	Married	26	Secondary Completed	Professional/technical/managerial		24	Secondary Completed	No	Caesarean section	Doctor	1200	Yes	No	No	No	No		Yes	No	No	No	No	No	No		Yes	No	Yes	1	0	No			Twins	No	No	No	No	No	Yes	No	No	Yes	0	No	No	No
437	Married	30	No Education	Agriculture		28	No Education	No	Spontanous vaginal delivery	Relative and Neighbour	1600	No	No	No	No	No		Yes	No	No	No	No	No	Yes	Hypothermia	No	Yes	Yes	0	0	No		No	Single Birth	Yes	No	No	No	No	No	No	Yes	No	7	Yes	No	No	Yes
438	Married	25	Secondary Completed	Sales and services		24	Secondary Completed	No	Caesarean section	Doctor	1900	Yes	No	No	No	No		Yes	No	No	No	No	No	No		Yes	No	Yes	1	0	No		No	Single Birth	Yes	No	No	No	No	Yes	No	No	Yes	2	Yes	No	No	Yes
439	Married	22	Secondary Completed	Agriculture		23	Primary Completed	No	Spontanous vaginal delivery	Doctor	1500	No	No	No	Yes	No		Yes	No	No	No	No	No	No		Yes	No	Yes	1	0	No			Twins	No	No	No	No	No	Yes	No	No	Yes	0	Yes	No	No	Yes	154
440	Married	38	No Education	Agriculture		30	No Education	No	Spontanous vaginal delivery	Nurse or midwife	1690	No	No	No	Yes	No		No	No	No	No	No	No	No		Yes	No	Yes	1	0	No			Single Birth	Yes	No	No	No	No	No	No	Yes	No	5	Yes	No	No	Yes	88
441	Married	30	Secondary Completed	Agriculture		23	No Education	Yes	Spontanous vaginal delivery	Nurse or midwife	1990	No	No	No	Yes	No		Yes	No	No	No	No	No	No		Yes	No	Yes	0	0	No			Single Birth	No	No	No	No	No	Yes	No	No	Yes			No	No
442	Married	30	Primary Completed	Agriculture		25	Secondary Completed	Yes	Spontanous vaginal delivery	Doctor	1750	No	No	No	Yes	No		Yes	No	No	No	No	No	No		Yes	No	Yes	1	0	No			Single Birth	Yes	No	No	No	No	Yes	No	Yes	Yes	3	Yes	No	No	Yes
443	Married	40	Primary Completed	Sales and services		27	Primary Completed	Yes	Spontanous vaginal delivery	Nurse or midwife	1200	Yes	No	No	No	No		Yes	No	Yes	No	No	No	No		Yes	No	Yes	0	0	No		No	Single Birth	No	No	No	Yes	No	Yes	No	No	Yes		No	No	No
444	Married	30	Post Secondary	Professional/technical/managerial		26	Secondary Completed	No	Spontanous vaginal delivery	Doctor	1400	No	No	No	No	No		Yes	No	No	No	No	No	No		Yes	No	No	1	0	No			Twins	Yes	No	No	No	No	Yes	No	Yes	Yes	2	Yes	No	No	Yes
445	Married	29	Primary Completed	Agriculture		24	Primary Completed	No	Spontanous vaginal delivery	Doctor	1800	No	No	No	Yes	No		Yes	No	No	No	No	No	No		Yes	No	Yes	0	0	No		No	Single Birth	No	No	No	No	No	Yes	No	No	Yes		Yes	No	No	No
446	Married	30	Secondary Completed	Professional/technical/managerial		28	Secondary Completed	No	Caesarean section	Doctor	1600	Yes	No	No	No	No			No	No	No	No	No	No		Yes	No	Yes	0	0	No		No	Single Birth	No	No	No	No	No	Yes	No	No	Yes		Yes	No	No	No
447	Married	50	Secondary Completed	Agriculture		35	Primary Completed	No	Caesarean section	Doctor	1700	Yes	No	No	No	No		Yes	No	No	No	No	No	No		Yes	No	Yes	0	0	No		No	Single Birth	No	No	No	No	No	Yes	No	No	Yes	8	Yes	No	No	No
448	Married	30	Secondary Completed	Sales and services		25	Primary Completed	Yes	Spontanous vaginal delivery	Nurse or midwife	1340	No	No	No	Yes	No		Yes	No	No	No	No	No	No		Yes	No	No	0	0	No			Single Birth	No	No	No	No	No	Yes	No	No	Yes	0	Yes	No	No	No
449	Married	40	Primary Completed	Agriculture		35	Primary Completed	No	Spontanous vaginal delivery	Doctor	1590	No	No	No	Yes	No		Yes	No	Yes	No	No	No	No		Yes	No	Yes	1	0	No		No	Triplets	No	No	No	Yes	No	Yes	No	No	Yes	0	No	No	No	No
450	Married	40	Primary Completed	Agriculture		35	Primary Completed	Yes	Caesarean section	Doctor	1650	No	No	No	Yes	No		Yes	No	Yes	No	No	No	No		Yes	No	Yes	0	0	No		No	Triplets	No	No	No	Yes	No	Yes	No	No	Yes		No	No	No	No
451	Married	40	Primary Completed	Agriculture		35	Primary Completed	Yes	Caesarean section	Doctor	1680	No	No	No	Yes	No		Yes	No	Yes	No	No	No	No		Yes	No	Yes	0	0	No		No	Triplets	No	No	No	Yes	No	Yes	No	No	Yes		No	No	No	No
452	Married	40	Post Secondary	Professional/technical/managerial		35	Primary Completed	Yes	Spontanous vaginal delivery	Doctor	1400	No	No	No	No	No		Yes	Yes	No	No	No	No	No		Yes	No	Yes	1	0	No		Yes	Twins	No	No	No	No	Yes	Yes	No	No	Yes		No	No	No	Yes
453	Married	33	Primary Completed	Skilled manual		28	Secondary Completed	Yes	Spontanous vaginal delivery	Nurse or midwife	1800	No	No	No	No	No		Yes	No	No	No	No	No	No		Yes	No	Yes	0	0	No		No	Single Birth	Yes	No	No	Yes	Yes	Yes	No	No	Yes	4	Yes	No	No	Yes	1
454	Married	28	Secondary Completed	Professional/technical/managerial		20	Secondary Completed	No	Caesarean section	Doctor	1600	No	No	No	Yes	No		Yes	No	No	No	No	No	No		Yes	No	Yes	0	0	No		No	Single Birth	No	No	No	No	No	Yes	No	No	Yes		No	No	No
455	Married	38	Post Secondary	Professional/technical/managerial		28	Secondary Completed	No	Caesarean section	Doctor	1840	Yes	No	No	No	No		Yes	No	No	No	No	No	No		Yes	No	No	1	0	No		No	Single Birth	Yes	No	No	No	No	Yes	No	Yes	Yes	2	Yes	No	No	Yes
456	Married	26	Primary Completed	Agriculture		22	Secondary Completed	No	Spontanous vaginal delivery	Nurse or midwife	1500	No	No	No	Yes	No		Yes	No	No	No	No	No	No		Yes	No	Yes	1	0	No		No	Single Birth	Yes	No	No	No	No	Yes	No	No	Yes	8	Yes	No	No	Yes
457	Married	36	No Education	Agriculture		24	No Education	Yes	Spontanous vaginal delivery	Doctor	1420	No	No	No	Yes	No		No	No	No	No	No	No	No		Yes	No	No	1	0	No		Yes	Single Birth	Yes	No	No	No	Yes	Yes	No	No	Yes	0	No	No	No	No
458	Married	45	No Education	Agriculture		35	Primary Completed	No	Spontanous vaginal delivery	Nurse or midwife	1740	Yes	No	No	No	No			No	No	No	No	No	No		No	No	No	0	0	No		No	Single Birth	Yes	No	No	No	No	No	No	Yes	Yes	2	Yes	Yes	No	No
459	Married	42	Primary Completed	Sales and services		40	Primary Completed	Yes	Caesarean section	Doctor	1960	No	Yes	No	Yes	No		Yes	No	No	No	No	No	No		Yes	No	Yes	0	0	No		No	Single Birth	No	No	No	Yes	No	Yes	No	Yes	Yes		Yes	No	No	No
460	Married	30	No Education	Agriculture		25	Secondary Completed	Yes	Spontanous vaginal delivery	Nurse or midwife	1400	Yes	No	No	No	No		Yes	No	No	No	No	No	No		Yes	No	Yes	1	0	No		No	Single Birth	No	No	No	No	Yes	Yes	No	No	Yes		No	No	No	No
461	Married	35	Secondary Completed	Skilled manual		25	Primary Completed	Yes	Spontanous vaginal delivery	Nurse or midwife	1500	No	No	No	Yes	No		Yes	No	No	No	No	No	No		Yes	No	Yes	1	0	No		No	Single Birth	No	No	No	Yes	Yes	No	No	No	Yes		No	No	No	No
462	Married	25	Primary Completed	Agriculture		25	Primary Completed	No	Spontanous vaginal delivery	Doctor	1460	No	No	No	Yes	No		Yes	No	No	No	No	No	No		Yes	No	Yes	0	0	No		No	Single Birth	Yes	No	No	No	No	Yes	No	No	Yes	2	No	No	No
463	Married	28	Primary Completed	Agriculture		25	Primary Completed	No	Spontanous vaginal delivery	Doctor	1000	No	No	No	Yes	No		Yes	No	No	No	No	No	No		Yes	No	Yes	0	0	No			Single Birth	No	No	No	No	No	Yes	No	No	Yes	0	No	No	No
464	Married	30	Primary Completed	Agriculture		27	Primary Completed	No	Assisted vaginal delivery	Nurse or midwife	1740	No	No	No	No	No		Yes	No	Yes	No	No	No	No		Yes	No	Yes	1	0	No		No	Single Birth	Yes	No	No	No	Yes	Yes	No	No	Yes		No	No	No	No
465	Married	29	Secondary Completed	Professional/technical/managerial		20	Secondary Completed	No	Spontanous vaginal delivery	Nurse or midwife	1040	No	No	No	No	No			No	No	No	No	No	No		Yes	No	Yes	1	0	No		No	Single Birth		No	No	No	No	No	No	No	No		No	No	No
466	Married	30	Primary Completed	Sales and services		25	No Education	No	Spontanous vaginal delivery	Doctor	1320	No	No	No	Yes	No		Yes	No	No	No	No	No	No		Yes	No	No	1	1	No		No	Single Birth	Yes	No	No	No	No	Yes	No	No	Yes		Yes	No	No	Yes
467	Married	36	Primary Completed	Unskilled manual		26	No Education	No	Spontanous vaginal delivery	Nurse or midwife	1200	No	No	No	No	No	Anemia	Yes	No	Yes	No	No	No	No		Yes	No	Yes	1	0	No		No	Single Birth	No	No	No	No	No	Yes	No	No	Yes		No	No	No	No
468	Married	40	Primary Completed	Agriculture		30	Primary Completed	Yes	Spontanous vaginal delivery	Relative and Neighbour	1880	No	No	No	Yes	No		Yes	Yes	Yes	No	No	No	No		Yes	No	Yes	1	0	No		No	Single Birth	Yes	No	No	Yes	Yes	No	No	No	Yes		Yes	Yes	No	No
469	Married	28	Primary Completed	Agriculture		18	Secondary Completed	No	Spontanous vaginal delivery	Doctor	1450	No	No	No	Yes	No		Yes	No	No	No	No	No	No		Yes	No	No	1	0	No			Single Birth	Yes	No	No	No	No	Yes	No	No	Yes	0	Yes	No	No	Yes
470	Married	28	Secondary Completed	Professional/technical/managerial		20	Secondary Completed	No	Spontanous vaginal delivery	Doctor	1940	No	No	No	Yes	No		Yes	No	No	No	No	No	No		Yes	No	No	1	0	No			Twins	No	No	No	No	No	Yes	No	No	Yes	0	Yes	No	No	Yes
471	Married	28	Secondary Completed	Professional/technical/managerial		20	Secondary Completed	No	Spontanous vaginal delivery	Doctor	1350	No	No	No	Yes	No		Yes	No	No	No	No	No	No		Yes	No	Yes	1	0	No		No	Twins	No	No	No	No	No	Yes	No	No	Yes	0	Yes	No	No	Yes
472	Married	40	Primary Completed	Agriculture		31	Primary Completed	No	Spontanous vaginal delivery	Nurse or midwife	1560	No	No	No	Yes	No		Yes	No	Yes	Yes	No	No	No		Yes	No	Yes	0	0	No		No	Single Birth	No	No	No	Yes	Yes	No	No	No	Yes		Yes	No	No	No
473	Married	26	Primary Completed	Unskilled manual		20	Primary Completed	No	Spontanous vaginal delivery	Nurse or midwife	1000	No	No	No	No	No		Yes	No	Yes	Yes	No	No	No		Yes	No	Yes	1	0	No		No	Single Birth		No	No	No	No	No	No	No	No		No	No	No	No
474	Married	35	Primary Completed	Unskilled manual		28	No Education	No	Spontanous vaginal delivery	Nurse or midwife	1600	No	No	No	Yes	No		No	No	No	No	No	No	No		Yes	No	Yes	1	0	No			Single Birth	Yes	No	No	No	No	Yes	No	No	No	7	Yes	No	No	Yes	88
475	Married	35	Secondary Completed	Professional/technical/managerial		27	Secondary Completed	No	Spontanous vaginal delivery	Doctor	1530	No	No	No	Yes	No		Yes	No	No	No	No	No	No		Yes	No	No	1	0	No			Single Birth	Yes	No	No	No	No	Yes	No	No	Yes	4	No	No	No
476	Married	30	No Education	Agriculture		25	No Education	No	Caesarean section	Doctor	1390	Yes	No	No	No	No		Yes	No	No	No	No	No	No		Yes	No	Yes	1	0	No		No	Twins	No	No	No	Yes	No	Yes	No	No	Yes	0	No	No	No	No
477	Married	28	Post Secondary	Professional/technical/managerial		23	Post Secondary	No	Spontanous vaginal delivery	Nurse or midwife	1630	No	No	No	No	No		Yes	No	Yes	Yes	No	No	No		Yes	No	Yes	1	0	No		No	Single Birth		No	No	No	No	No	No	No	No		No	No	No	No
478	Divorced					22	Post Secondary	Yes	Caesarean section	Doctor	1900	Yes	No	No	No	No		Yes	No	No	No	No	No	No		Yes	No	No	1	0	No		No	Single Birth	Yes	No	No	No	No	Yes	No	No	Yes	2	No	No	No	No
479	Married	33	Primary Completed	Agriculture		30	Primary Completed	No	Caesarean section	Doctor	1900	No	No	No	Yes	No		Yes	No	No	No	No	No	No		Yes	No	No	1	0	No			Single Birth	Yes	No	No	No	No	Yes	No	No	Yes	0	Yes	No	No	Yes
480	Married	30	No Education	Agriculture		25	No Education	No	Caesarean section	Doctor	1400	Yes	No	No	No	No		No	No	No	No	No	No	No		Yes	No	Yes	1	0	No		No	Twins	Yes	No	No	No	No	Yes	No	No	No	15	Yes	No	No	Yes
481	Married	30	Post Secondary	Professional/technical/managerial		27	Secondary Completed	Yes	Assisted vaginal delivery	Doctor	1430	No	No	No	No	No		Yes	No	Yes	No	No	No	No		Yes	No	Yes	1	0	No		No	Single Birth		No	No	No	No	No	No	No	No		No	No	No	No
482	Married	35	Primary Completed	66	66	35	Primary Completed	No	Spontanous vaginal delivery	Nurse or midwife	1830	Yes	No	No	No	No		Yes	No	No	No	No	No	No		No	No	Yes	0	0	No		No	Single Birth	No	No	No	No	Yes	Yes	No	No	Yes		Yes	Yes	No	No
483	Married	28	Primary Completed	Sales and services		28	Primary Completed	Yes	Caesarean section	Doctor	1270	Yes	No	No	No	No		Yes	No	No	No	No	No	No		No	No	Yes	0	0	No		No	Single Birth	No	No	No	No	Yes	Yes	No	Yes	Yes		No	No	No
484	Married	40	Primary Completed	Agriculture		25	Secondary Completed	No	Spontanous vaginal delivery	Nurse or midwife	1870	No	No	No	No	No		No	No	No	No	No	No	No		No	Yes	No	0	0	No		No	Twins	Yes	No	No	No	No	No	No	No	No	10	Yes	No	No	Yes
485	Married	26	Secondary Completed	Agriculture		23	Secondary Completed	No	Spontanous vaginal delivery	Relative and Neighbour	940	No	No	No	No	No		Yes	No	No	No	No	No	No		Yes	No	Yes	0	0	No		No	Single Birth	No	No	No	Yes	No	Yes	No	No	Yes		No	No	No	No
486	Married	28	Post Secondary	Professional/technical/managerial			Post Secondary	Yes	Caesarean section	Doctor	1890	No	Yes	No	No	No		Yes	No	Yes	No	No	No	No		Yes	No	Yes	0	0	No		No	Single Birth	Yes	No	No	No	Yes	No	No	No	Yes	1	Yes	No	No	Yes
487	Married	26	Secondary Completed	Professional/technical/managerial		26	Secondary Completed	Yes	Caesarean section	Doctor	1600	Yes	No	No	No	No		Yes	No	No	No	No	No	No		No	No	Yes	0	0	No		No	Single Birth	Yes	No	No	No	Yes	No	No	Yes	No	6	Yes	No	No	Yes
488	Married	27	Primary Completed	Agriculture		20	Primary Completed	No	Caesarean section	Doctor	1850	No	No	No	No	No			No	No	No	No	No	No		No	No	No	1	0	No		No	Twins	Yes	No	Yes	No	No	No	No	No	Yes	3	No	No	No	No
489	Married	33	Secondary Completed	Agriculture		27	Secondary Completed	No	Caesarean section	Doctor	1570	No	No	No	No	No		No	No	No	No	No	No	No		Yes	No	Yes	0	0	No		No	Single Birth	Yes	No	No	Yes	No	Yes	No	No	No	4	Yes	No	No	Yes
490	Married	28	Secondary Completed	66	DRIVER	27	Secondary Completed	No	Spontanous vaginal delivery	Nurse or midwife	1900	Yes	No	No	No	No		No	No	No	No	No	No	No		No	No	Yes	0	0	No		No	Single Birth	Yes	No	No	No	No	Yes	No	No	Yes	3	Yes	No	No	Yes
491	Married	27	Secondary Completed	Sales and services		27	Secondary Completed	No	Caesarean section	Doctor	1360	No	No	No	No	No		Yes	No	No	No	No	No	No		Yes	No	No	1	0	No		No	Twins	No	No	No	Yes	Yes	Yes	No	No	Yes		No	No	No	No
492	Married	35	Secondary Completed	Sales and services		28	Primary Completed	Yes	Spontanous vaginal delivery	Nurse or midwife	1500	No	No	No	Yes	No			No	No	No	No	No	No		No	No	No	0	0	No		No	Twins	No	No	No	Yes	Yes	Yes	No	No	Yes		No	No	No
493	Married	37	Secondary Completed	Sales and services		26	Primary Completed	No	Spontanous vaginal delivery	Nurse or midwife	1680	No	No	No	Yes	No		Yes	No	No	No	No	No	No		Yes	No	No	0	0	No		No	Single Birth	Yes	No	No	No	No	Yes	No	No	Yes	6	No	No	No
494	Married	22	Secondary Completed	Agriculture		19	Primary Completed	Yes	Spontanous vaginal delivery	Nurse or midwife	1800	No	No	No	No	No		Yes	No	Yes	No	No	No	No		Yes	No	Yes	1	0	No		No	Single Birth	Yes	No	No	Yes	Yes	Yes	No	No	Yes		Yes	Yes	No
495	Married	29	Primary Completed	Agriculture		25	Primary Completed	No	Caesarean section	Nurse or midwife	1500	Yes	No	No	No	No	Anemia	Yes	No	Yes	No	No	No	No		Yes	No	Yes	1	0	No		No	Single Birth	Yes	No	No	No	Yes	Yes	No	No	Yes	5	No	No	No	No
496	Married	32	Secondary Completed	Skilled manual		24	Secondary Completed	No	Caesarean section	Doctor	1200	No	No	No	Yes	No		Yes	No	No	No	No	No	No		Yes	No	Yes	1	0	No		No	Single Birth	Yes	No	No	Yes	Yes	No	No	No	Yes		No	No	No	No
497	Married	24	Primary Completed	Sales and services		26	Secondary Completed	No	Spontanous vaginal delivery	Doctor	1780	No	No	No	Yes	No		Yes	No	No	No	No	No	No		Yes	No	Yes	0	0	No		No	Single Birth	No	No	No	No	No	Yes	No	No	Yes	0	No	No	No
498	Married	28	Primary Completed	Agriculture		25	Primary Completed	No	Spontanous vaginal delivery	Community health worker	1250	No	No	No	Yes	No		Yes	No	No	No	No	No	No		Yes	No	Yes	0	0	No		No	Single Birth	No	No	No	No	No	Yes	No	No	Yes		No	No	No
499	Married	42	No Education	Agriculture		33	No Education	Yes	Spontanous vaginal delivery	Nurse or midwife	1400	No	No	No	Yes	No		Yes	Yes	No	No	No	No	No		Yes	No	Yes	0	0	No		Yes	Twins		No	No	No	No	No	No	No	No		No	No	No
500	Single	23	Secondary Completed	66		22	Secondary Completed	No	Spontanous vaginal delivery	Nurse or midwife	1900	No	No	No	No	No			No	No	No	No	No	No		No	No	No	0	0	No		No	Single Birth	Yes	No	No	No	Yes	No	No	No	Yes	3	Yes	No	No
501	Married	38	Secondary Completed	Sales and services		30	Secondary Completed	No	Caesarean section	Doctor	1580	No	No	No	Yes	No		Yes	No	No	No	No	No	No		Yes	No	No	1	0	No			Single Birth	Yes	No	No	No	No	Yes	No	No	Yes		Yes	No	No	Yes
502	Married	28	Secondary Completed	Sales and services		25	Primary Completed	Yes	Caesarean section	Doctor	1400	No	No	No	Yes	No		Yes	No	No	No	No	No	No		Yes	No	Yes	0	0	No		No	Single Birth	No	No	No	No	No	Yes	No	No	Yes	0	Yes	No	No	Yes
503	Married	39	Primary Completed	Agriculture		32	Primary Completed	No	Spontanous vaginal delivery	Doctor	1350	No	No	No	Yes	No		Yes	No	No	No	No	No	No		Yes	No	Yes	0	0	No		No	Single Birth	No	No	No	Yes	Yes	Yes	No	No	Yes	0	No	No	No	No
504	Married	30	Secondary Completed	Agriculture		20	Primary Completed	No	Caesarean section	Doctor	1700	No	No	No	Yes	No		Yes	No	No	No	No	No	No		Yes	No	Yes	0	0	No		No	Twins	Yes	No	No	No	No	Yes	No	No	No	2	Yes	No	No	Yes
505	Married	28	Secondary Completed	Professional/technical/managerial		24	No Education	No	Spontanous vaginal delivery	Nurse or midwife	1800	No	No	No	Yes	No		Yes	No	No	No	No	No	No		Yes	No	Yes	1	0	No		No	Single Birth	Yes	No	No	No	No	Yes	No	No	Yes	3	Yes	No	No	Yes
506	Married	38	Secondary Completed	Agriculture		28	Secondary Completed	No	Caesarean section	Doctor	1660	Yes	No	No	No	No		Yes	No	No	No	No	No	No		Yes	No	Yes	1	0	No			Single Birth	Yes	No	No	No	No	Yes	No	No	Yes		Yes	No	No	Yes
507	Married	32	Secondary Completed	Sales and services		27	Secondary Completed	No	Spontanous vaginal delivery	Community health worker	1600	No	No	No	Yes	No		Yes	No	No	No	No	No	No		Yes	No	Yes	1	0	No		No	Twins	Yes	No	No	No	No	Yes	No	No	Yes	8	Yes	No	No	Yes
508	Married	32	Secondary Completed	Sales and services		27	Secondary Completed	No	Spontanous vaginal delivery	Community health worker	1900	No	No	No	Yes	No		Yes	No	No	No	No	No	No		Yes	No	Yes	1	0	No		No	Twins	Yes	No	No	No	No	Yes	No	No	Yes	8	Yes	No	No	Yes	88
509	Married	28	Secondary Completed	Agriculture		24	Secondary Completed	Yes	Spontanous vaginal delivery	Nurse or midwife	1330	No	No	No	Yes	No		Yes	No	No	No	No	No	No		Yes	No	Yes	0	0	No		No	Single Birth	No	No	No	No	No	Yes	No	No	Yes	0	Yes	No	No	No
510	Divorced					32	Secondary Completed	No	Caesarean section	Doctor	1450	No	No	No	Yes	No		No	No	No	No	No	No	No		Yes	No	Yes	0	0	No		No	Single Birth	Yes	No	No	No	No	Yes	No	No	Yes	3	Yes	No	No	Yes
511	Married	36	No Education	Agriculture		35	Primary Completed	Yes	Caesarean section	Doctor	1700	Yes	No	No	No	No		Yes	No	No	No	No	No	No		Yes	No	Yes	1	0	No			Single Birth	No	No	No	No	No	Yes	No	No	Yes		Yes	No	No	Yes
512	Married	34	Primary Completed	Unskilled manual		30	Primary Completed	No	Spontanous vaginal delivery	Nurse or midwife	1130	No	No	No	Yes	No		Yes	No	No	No	No	No	No		Yes	No	Yes	0	0	No		No	Single Birth	Yes	No	No	No	Yes	Yes	No	No	Yes		No	No	No
513	Married	50	Secondary Completed	Professional/technical/managerial		28	Primary Completed	Yes	Spontanous vaginal delivery	Doctor	1600	No	No	No	Yes	No		Yes	No	Yes	No	No	No	No		Yes	No	No	0	1	No		No	Single Birth	Yes	No	No	Yes	Yes	Yes	No	No	Yes	0	Yes	No	No
514	Married	35	Primary Completed	Agriculture		25	Primary Completed	No	Spontanous vaginal delivery	Nurse or midwife	1700	No	Yes	No	No	No		Yes	No	Yes	No	No	No	No		Yes	No	Yes	1	0	No		No	Twins	Yes	No	No	No	Yes	Yes	No	Yes	Yes	4	Yes	No	No	Yes
515	Married	32	Post Secondary	Professional/technical/managerial		32	Secondary Completed	No	Spontanous vaginal delivery	Nurse or midwife	1820	No	No	No	No	Yes	rh -ve		No	No	No	No	No	No		No	No	No	0	0	No		No	Single Birth	No	No	No	Yes	No	No	No	No	Yes	5	Yes	No	No	Yes
516	Married	33	Primary Completed	Agriculture		32	Primary Completed	No	Caesarean section	Doctor	1600	No	No	No	No	No			No	No	No	No	No	No		Yes	No	Yes	1	0	No		No	Single Birth		No	No	No	No	No	No	No	Yes		No	No	No
517	Married	43	Primary Completed	Agriculture		36	Secondary Completed	No	Spontanous vaginal delivery	Nurse or midwife	1720	No	No	No	Yes	No		No	No	No	No	No	No	No		No	No	No	0	0	No		No	Single Birth	Yes	No	No	No	No	No	No	Yes	No	10	Yes	No	No	Yes
518	Married	28	Primary Completed	Agriculture		20	Primary Completed	No	Spontanous vaginal delivery	Doctor	1800	No	No	No	Yes	No		Yes	No	No	No	No	No	No		Yes	No	No	1	0	No		No	Single Birth	No	No	No	No	No	Yes	No	No	Yes		No	No	No
519	Married	29	Primary Completed	Agriculture		22	No Education	No	Spontanous vaginal delivery	Doctor	1000	No	No	No	Yes	No		Yes	No	No	No	No	No	No		Yes	No	Yes	1	0	No		No	Single Birth	No	No	No	No	No	Yes	No	No	Yes	0	No	No	No
520	Married	30	Primary Completed	Unskilled manual		28	Secondary Completed	Yes	Caesarean section	Doctor	1490	Yes	No	No	No	No		Yes	No	Yes	No	No	No	No		Yes	No	Yes	0	0	No		No	Single Birth	Yes	No	No	No	Yes	Yes	No	No	No	9	Yes	No	No	Yes
521	Married	37	Secondary Completed	Agriculture		25	Primary Completed	No	Assisted vaginal delivery	Nurse or midwife	1760	Yes	No	No	No	No			No	No	No	No	No	No		No	No	No	0	0	No		Yes	Single Birth	Yes	No	No	No	No	No	No	No	No	6	Yes	No	No	No
522	Married	40	Secondary Completed	Agriculture		28	Primary Completed	Yes	Spontanous vaginal delivery	Nurse or midwife	1350	Yes	No	No	No	No			No	No	No	No	No	No		Yes	No	Yes	1	0	No		No	Single Birth	Yes	No	No	Yes	No	Yes	No	No	No	5	No	No	No	Yes	9
523	Married	28	Primary Completed	Agriculture		25	Primary Completed	No	Assisted vaginal delivery	Nurse or midwife	1100	No	No	No	No	No		Yes	No	No	No	No	No	No		Yes	No	Yes	0	0	No		No	Single Birth	No	No	No	No	Yes	Yes	No	No	Yes		No	No	No
524	Married	35	Primary Completed	Agriculture		26	Primary Completed	No	Spontanous vaginal delivery	Nurse or midwife	1350	No	No	No	Yes	No		Yes	No	No	No	No	No	No		Yes	No	Yes	1	0	No			Single Birth	No	No	No	No	No	Yes	No	No	Yes	0	No	No	No
525	Married	35	Secondary Completed	Unskilled manual		27	Primary Completed	No	Spontanous vaginal delivery	Nurse or midwife	1990	No	No	No	No	No		Yes	No	Yes	No	No	No	No		Yes	No	No	0	0	No		No	Single Birth	No	No	No	Yes	No	Yes	No	No	Yes		No	No	No
526	Single	35	Secondary Completed	Agriculture		22	Secondary Completed	No	Spontanous vaginal delivery	Nurse or midwife	1420	Yes	No	No	No	No		No	No	No	No	No	No	No		No	No	No	1	0	No		No	Single Birth	Yes	No	No	No	No	No	No	Yes	No	7	Yes	No	Yes	Yes
527	Married	40	Secondary Completed	Professional/technical/managerial		20	Primary Completed	Yes	Caesarean section	Doctor	800	Yes	No	No	No	No			No	No	No	No	No	No		Yes	No	No	1	0	No		No	Single Birth		No	No	No	No	No	No	No	No		No	No	No	No
528	Married	36	Primary Completed	Agriculture		24	Primary Completed	No	Spontanous vaginal delivery	Doctor	1180	No	No	No	Yes	No		Yes	No	No	No	No	No	No		Yes	No	Yes	1	0	No		No	Single Birth	No	No	No	No	No	Yes	No	No	Yes	0	No	No	No
529	Married	28	Primary Completed	Agriculture		21	Secondary Completed	No	Spontanous vaginal delivery	Relative and Neighbour	1250	No	No	No	Yes	No		Yes	No	No	No	No	No	No		Yes	No	Yes	0	0	No		No	Single Birth	No	No	No	No	Yes	No	No	No	Yes		No	No	No
530	Married	36	Primary Completed	Agriculture		34	Post Secondary	Yes	Spontanous vaginal delivery	Nurse or midwife	1200	No	No	No	No	No		Yes	No	No	No	No	No	No		Yes	No	Yes	0	0	No		No	Triplets	No	No	No	Yes	No	Yes	No	Yes	Yes		No	No	No
531	Married	36	Primary Completed	Agriculture		34	Primary Completed	Yes	Spontanous vaginal delivery	Nurse or midwife	1300	No	No	No	No	No		Yes	No	Yes	No	No	No	No		Yes	No	Yes	0	0	No		No	Triplets	No	No	No	Yes	No	Yes	No	No	Yes		No	No	No
532	Married	41	Secondary Completed	Agriculture		35	Secondary Completed	No	Spontanous vaginal delivery	Nurse or midwife	1883	Yes	No	No	No	No		Yes	No	No	No	No	No	No		Yes	No	Yes	0	0	No		No	Single Birth	Yes	No	No	No	Yes	Yes	No	No	Yes	7	Yes	No	No	Yes
533	Married	45	Primary Completed	Agriculture		28	No Education	No	Caesarean section	Doctor	1700	No	No	No	Yes	No		No	No	No	No	No	No	No		Yes	No	Yes	1	0	No		No	Twins	Yes	No	No	Yes	No	Yes	No	No	Yes	3	No	No	No	No
534	Single					20	Primary Completed	No	Spontanous vaginal delivery	Nurse or midwife	1610	No	No	No	Yes	No			No	No	No	No	No	No		Yes	No	No	0	0	No		No	Single Birth	Yes	No	No	No	No	Yes	No	No	Yes	4	Yes	No	No	No
535	Married	30	Post Secondary	Professional/technical/managerial		27	Post Secondary	No	Caesarean section	Doctor	1500	Yes	No	No	No	No		Yes	No	No	No	No	No	No		Yes	No	Yes	0	0	No		No	Single Birth	No	No	No	No	No	Yes	No	No	Yes	0	No	No	No
536	Married	43	No Education	Skilled manual		36	Secondary Completed	No	Spontanous vaginal delivery	Doctor	1750	No	No	No	Yes	No		Yes	No	No	No	No	No	No		Yes	No	Yes	1	0	No		No	Twins	No	No	No	No	No	Yes	No	No	Yes	0	Yes	No	No	Yes
537	Married	43	No Education	Skilled manual		36	Secondary Completed	No	Spontanous vaginal delivery	Doctor	1300	No	No	No	Yes	No		Yes	No	No	No	No	No	No		Yes	No	Yes	1	0	No			Twins	No	No	No	No	No	Yes	No	No	Yes	0	No	No	No
538	Married	33	Secondary Completed	Agriculture		28	Secondary Completed	No	Spontanous vaginal delivery	Doctor	1300	No	No	No	Yes	No		Yes	No	No	No	No	No	No		No	No	Yes	1	0	No		No	Single Birth	No	No	No	No	No	Yes	No	No	Yes	0	No	No	No
539	Married	28	No Education	Agriculture		21	Primary Completed	No	Spontanous vaginal delivery	Relative and Neighbour	1980	No	No	No	Yes	No		Yes	No	No	No	No	No	No		No	No	Yes	1	0	No		No	Single Birth	Yes	No	No	Yes	No	No	No	No	Yes	4	No	No	No	No
540	Married	27	Secondary Completed	Skilled manual		19	Primary Completed	Yes	Spontanous vaginal delivery	Nurse or midwife	1940	No	No	No	Yes	No		Yes	No	Yes	No	No	No	No		Yes	No	Yes	1	0	No		No	Single Birth	Yes	No	No	Yes	No	Yes	No	No	No	10	Yes	No	No	No
541	Married	38	Post Secondary	Professional/technical/managerial		30	Post Secondary	Yes	Spontanous vaginal delivery	Nurse or midwife	1640	No	No	Yes	No	No			No	No	No	No	No	No		No	No	Yes	0	1	No		No	Twins	Yes	No	No	No	No	No	No	No	No	8	No	No	No	No
542	Married	29	Post Secondary	Professional/technical/managerial		41	Post Secondary	No	Spontanous vaginal delivery	Doctor	1590	Yes	No	No	No	No		Yes	No	No	No	No	No	No		Yes	No	Yes	1	0	No		No	Single Birth	Yes	No	No	No	No	Yes	No	No	Yes	4	Yes	No	No	Yes
543	Married	32	Secondary Completed	Professional/technical/managerial		30	Secondary Completed	No	Assisted vaginal delivery	Nurse or midwife	1800	Yes	No	No	No	No		Yes	No	No	No	No	No	No		No	No	No	0	0	No		No	Single Birth	Yes	No	No	No	No	No	No	No	No	4	Yes	No	No	Yes
544	Married	29	Secondary Completed	Professional/technical/managerial		22	Primary Completed	No	Caesarean section	Doctor	1800	No	No	No	No	No		Yes	No	No	No	No	No	No		Yes	No	Yes	0	0	No		No	Single Birth	Yes	No	No	Yes	Yes	No	No	No	Yes	7	Yes	No	No	No
545	Married	30	Primary Completed	Agriculture		25	Primary Completed	No	Spontanous vaginal delivery	Nurse or midwife	1400	No	No	No	No	No		Yes	No	No	No	No	No	No		Yes	No	Yes	0	0	No		No	Single Birth	No	No	No	Yes	No	No	No	No	Yes		No	No	No
546	Married	37	Primary Completed	Unskilled manual		20	Primary Completed	No	Spontanous vaginal delivery	Doctor	1900	No	No	No	Yes	No		Yes	No	No	No	No	No	No		Yes	No	Yes	1	0	No			Twins	Yes	No	No	No	No	Yes	No	No	Yes	3	Yes	No	No	Yes
547	Married	37	Primary Completed	Unskilled manual		20	Primary Completed	No	Spontanous vaginal delivery	Doctor	1500	No	No	No	Yes	No		Yes	No	No	No	No	No	No		Yes	No	Yes	1	0	No		No	Twins	Yes	No	No	No	No	Yes	No	No	Yes	3	No	No	No
548	Married	35	Primary Completed	Agriculture		30	No Education	No	Spontanous vaginal delivery	Doctor	1500	No	No	No	Yes	No		Yes	No	No	No	No	No	No		Yes	No	Yes	1	0	No		No	Twins	No	No	No	No	No	Yes	No	No	Yes	0	No	No	No
549	Married	35	Primary Completed	Agriculture		30	No Education	No	Spontanous vaginal delivery	Doctor	1000	No	No	No	Yes	No		Yes	No	No	No	No	No	No		Yes	No	Yes	1	0	No			Twins	No	No	No	No	No	Yes	No	No	Yes	0	No	No	No
550	Married	35	Primary Completed	Agriculture		19	Primary Completed	No	Assisted vaginal delivery	Nurse or midwife	1800	No	No	No	No	No		Yes	No	Yes	No	No	No	No		Yes	No	No	0	0	No		No	Single Birth	No	No	No	No	Yes	Yes	No	No	Yes		No	No	No	No
551	Married	47	Primary Completed	Agriculture		45	Primary Completed	No	Spontanous vaginal delivery	Nurse or midwife	1720	No	No	No	No	No			No	No	No	No	No	No		No	No	No	0	0	No		Yes	Single Birth		No	No	No	No	No	No	No	No			No	No
552	Married	28	Post Secondary	Sales and services		28	Post Secondary	No	Spontanous vaginal delivery	Nurse or midwife	1800	Yes	No	No	No	No		Yes	No	No	No	No	No	No		No	No	No	0	0	No		No	Single Birth	Yes	No	No	No	No	No	No	Yes	No	4	Yes	No	No	No
553	Married	35	Secondary Completed	Agriculture		30	Primary Completed	No	Spontanous vaginal delivery	Doctor	1300	No	No	No	Yes	No		Yes	No	No	No	No	No	No		Yes	No	Yes	0	0	No		No	Twins	Yes	No	No	No	No	Yes	No	Yes	Yes		Yes	No	No	Yes	88
554	Married	35	Primary Completed	Unskilled manual		24	Secondary Completed	No	Spontanous vaginal delivery	Nurse or midwife	1680	No	No	No	Yes	No			No	No	No	No	No	No		No	Yes	No	0	0	No		No	Twins	Yes	No	No	No	No	No	Yes	No	No	5	No	No	No	Yes
555	Married	58	No Education	Agriculture		45	No Education	Yes	Spontanous vaginal delivery	Nurse or midwife	1660	No	No	No	Yes	No			No	No	No	No	No	No		No	Yes	No	0	0	No		No	Single Birth	Yes	No	No	No	No	Yes	No	No	No	5	Yes	No	No	Yes
556	Married	29	Secondary Completed	Professional/technical/managerial		20	Primary Completed	No	Spontanous vaginal delivery	Nurse or midwife	1830	No	No	No	Yes	No			No	No	No	No	No	No		No	Yes	No	0	0	No		No	Single Birth	Yes	No	No	No	No	No	No	Yes	Yes	8	Yes	No	No	No
557	Married	26	Primary Completed	Agriculture		22	No Education	Yes	Spontanous vaginal delivery	Nurse or midwife	1500	No	No	No	Yes	No		No	No	No	No	No	No	No		No	Yes	No	0	0	No		No	Single Birth	Yes	No	No	No	No	No	No	Yes	Yes	8	Yes	No	No	Yes
558	Married	25	Primary Completed	Unskilled manual		20	Primary Completed	Yes	Spontanous vaginal delivery	Nurse or midwife	1760	No	No	No	Yes	No			No	No	No	No	No	No		Yes	Yes	No	0	0	No		No	Single Birth	Yes	No	No	No	No	No	No	Yes	Yes	8	No	No	No	No
559	Married	35	Primary Completed	Agriculture		30	Primary Completed	No	Caesarean section	Doctor	1800	No	No	No	Yes	No		Yes	No	No	No	No	No	No		Yes	No	No	0	0	No		No	Twins	No	No	No	No	No	Yes	No	No	Yes	0	Yes	No	No
560	Married	25	Secondary Completed	Professional/technical/managerial		20	Secondary Completed	No	Spontanous vaginal delivery	Nurse or midwife	1700	No	No	No	Yes	No		Yes	No	No	No	No	No	No		Yes	No	No	0	0	No		No	Twins	No	No	No	No	No	Yes	No	No	Yes	3	Yes	No	No
561	Married	25	Secondary Completed	Professional/technical/managerial		20	Secondary Completed	No	Spontanous vaginal delivery	Nurse or midwife	1900	No	No	No	Yes	No			No	No	No	No	No	No		Yes	No	No	0	0	No		No	Twins	No	No	No	No	No	Yes	No	No	Yes	3	Yes	No	No
562	Married	40	Secondary Completed	Agriculture		35	No Education	No	Spontanous vaginal delivery	Nurse or midwife	1800	Yes	No	No	No	No		No	No	No	No	No	No	No		No	No	Yes	1	0	No		No	Single Birth	Yes	No	No	No	Yes	Yes	No	No	Yes		Yes	No	No	Yes
563	Married	55	Secondary Completed	Skilled manual		32	Primary Completed	No	Spontanous vaginal delivery	Nurse or midwife	1860	No	No	No	No	Yes	PROM	Yes	No	No	No	No	No	No		No	No	No	0	0	Yes	INCUBATOR	No	Twins	Yes	No	No	No	No	No	No	No	Yes	5	Yes	No	No	No
564	Married	55	Secondary Completed	Skilled manual		32	Primary Completed	No	Spontanous vaginal delivery	Nurse or midwife	1790	No	No	No	No	Yes	PROM	No	No	No	No	No	No	No		No	No	No	0	0	No		No	Twins	Yes	No	No	No	No	No	No	No	No	7	Yes	No	No	Yes	43
565	Married	21	Primary Completed	Agriculture		20	Secondary Completed	No	Spontanous vaginal delivery	Nurse or midwife	1360	No	No	No	Yes	No		Yes	No	No	No	No	No	No		Yes	No	Yes	0	0	Yes	INCUBATOR	No	Twins	Yes	No	No	No	No	Yes	No	No	Yes	4	Yes	No	No	Yes	56
566	Married	42	No Education	Agriculture		38	No Education	Yes	Spontanous vaginal delivery	Nurse or midwife	1580	No	No	No	Yes	No		Yes	No	No	No	No	No	No		No	No	No	1	0	No		Yes	Twins	Yes	No	No	No	No	No	No	Yes	No	6	Yes	No	No	Yes
567	Married	42	No Education	Agriculture		38	No Education	Yes	Spontanous vaginal delivery	Nurse or midwife	1510	No	No	No	Yes	No		Yes	No	No	No	No	No	No		No	No	No	1	0	No		Yes	Twins	Yes	No	No	No	Yes	No	No	No	No	6	Yes	No	No	Yes
568	Married	45	Secondary Completed	Agriculture		39	No Education	No	Spontanous vaginal delivery	Traditional birth attendant trained or untrained	1920	No	No	No	Yes	No		Yes	Yes	No	No	No	No	No		No	Yes	Yes	0	0	No		Yes	Twins	Yes	No	No	No	No	Yes	No	No	No	8	Yes	No	No
569	Married	45	Secondary Completed	Agriculture		39	No Education	No	Spontanous vaginal delivery	Traditional birth attendant trained or untrained	1950	No	No	No	Yes	No		Yes	Yes	No	No	No	No	No		No	Yes	Yes	0	0	No		Yes	Twins	Yes	No	No	No	No	Yes	No	No	No	8	Yes	No	No
570	Divorced	40	Primary Completed	Agriculture		25	No Education	No	Spontanous vaginal delivery	Nurse or midwife	1360	No	No	No	Yes	No		No	No	No	No	No	No	No		No	No	No	1	0	No		No	Twins	Yes	No	No	No	No	No	No	Yes	No	6	Yes	No	No	Yes
571	Divorced	40	No Education	Agriculture			No Education	No	Spontanous vaginal delivery	Nurse or midwife	1610	No	No	No	Yes	No		No	No	No	No	No	No	No		No	No	No	1	0	No		No	Twins	Yes	No	No	No	No	No	No	Yes	No	7	Yes	No	No	Yes
572	Married	25	Secondary Completed	Unskilled manual		18	Secondary Completed	No	Spontanous vaginal delivery	Nurse or midwife	1790	No	No	No	Yes	No		No	No	No	No	No	No	No		No	Yes	No	0	0	No		No	Single Birth	Yes	No	No	No	No	No	No	Yes	No	5	Yes	No	No	Yes
573	Married	31	Secondary Completed	Agriculture		25	Primary Completed	No	Spontanous vaginal delivery	Nurse or midwife	1820	No	No	No	Yes	No		No	No	No	No	No	No	No		No	Yes	No	0	0	No		No	Twins	Yes	No	No	No	No	No	No	Yes	No	8	Yes	No	No	Yes
574	Married	30	Primary Completed	Agriculture		20	Primary Completed	No	Spontanous vaginal delivery	Nurse or midwife	1700	No	No	No	Yes	No			No	No	No	No	No	No		No	No	Yes	1	0	No		No	Single Birth	Yes	No	No	No	No	Yes	No	No	No	8	Yes	No	No	Yes
575	Married	25	Primary Completed	Unskilled manual		20	Secondary Completed	No	Spontanous vaginal delivery	Nurse or midwife	1870	No	No	No	Yes	No		Yes	No	No	No	No	No	No		Yes	No	No	0	0	Yes	INCUBATOR	No	Single Birth		No	No	No	No	No	No	No	No		Yes	No	No	Yes	21
576	Married	29	Post Secondary	Professional/technical/managerial		27	Secondary Completed	Yes	Caesarean section	Doctor	1600	No	No	No	Yes	No			No	No	No	No	No	No		No	No	Yes	1	0	No		No	Twins	Yes	No	No	No	No	Yes	No	No	No	6	Yes	No	No	Yes	26
577	Married	33	Secondary Completed	Agriculture		20	Primary Completed	No	Spontanous vaginal delivery	Nurse or midwife	1580	No	No	No	Yes	No			No	No	No	No	No	No		No	Yes	No	0	0	No		No	Twins	Yes	No	No	No	No	No	No	Yes	No	7	Yes	No	No	Yes	8
578	Married	24	Secondary Completed	Unskilled manual		23	Secondary Completed	No	Spontanous vaginal delivery	Nurse or midwife	1920	No	No	No	Yes	No			No	No	No	No	No	No		No	No	Yes	0	0	No		No	Single Birth	Yes	No	No	No	No	No	No	No	No	5	Yes	No	No
579	Married	37	Secondary Completed	Professional/technical/managerial		27	Secondary Completed	Yes	Spontanous vaginal delivery	Nurse or midwife	1340	No	No	No	Yes	No			No	No	No	No	No	No		No	No	Yes	0	0	No		Yes	Single Birth	Yes	No	No	No	No	Yes	No	No	No	6	Yes	No	No	Yes
580	Married	25	No Education	66	live in refugee camp	18	Primary Completed	No	Spontanous vaginal delivery	Nurse or midwife	1910	No	No	No	Yes	No			No	No	No	No	No	No		No	No	No	0	0	No		No	Single Birth	Yes	No	No	No	No	No	No	Yes	No		Yes	No	No	Yes
581	Married	25	Post Secondary	Professional/technical/managerial		23	Secondary Completed	No	Spontanous vaginal delivery	Nurse or midwife	1810	Yes	No	No	No	No		Yes	Yes	No	No	No	No	No		Yes	No	Yes	0	0	No		No	Single Birth	Yes	No	No	No	No	Yes	No	No	Yes	1	Yes	No	No
582	Married	30	Primary Completed	Sales and services		20	Secondary Completed	No	Spontanous vaginal delivery	Nurse or midwife	1900	No	No	No	Yes	No		No	No	No	No	No	No	No		No	Yes	No	0	0	No		No	Single Birth	Yes	No	No	No	No	No	No	No	No	8	Yes	No	No	Yes	5
583	Married	25	Secondary Completed	Unskilled manual		22	Secondary Completed	Yes	Spontanous vaginal delivery	Nurse or midwife	1920	No	No	No	Yes	No		Yes	No	No	No	No	No	No		No	No	Yes	0	0	No		No	Single Birth	No	No	No	No	Yes	Yes	No	No	No	0	Yes	No	No	Yes
584	Married	24	Primary Completed	Unskilled manual		18	Primary Completed	No	Spontanous vaginal delivery	Nurse or midwife	1540	No	No	No	No	No		Yes	No	Yes	No	No	No	No		Yes	No	Yes	0	0	No		No	Single Birth		No	No	No	No	No	No	No	No		No	No	No
585	Married	22	Primary Completed	Agriculture		17	Primary Completed	No	Spontanous vaginal delivery	Nurse or midwife	1980	No	No	No	Yes	No		No	No	No	No	No	No	No		No	Yes	No	0	0	No		No	Single Birth	Yes	No	No	No	No	No	No	Yes	No	10	Yes	No	No	Yes	5
586	Married	27	Post Secondary	Professional/technical/managerial		25	Secondary Completed	No	Caesarean section	Doctor	1420	No	No	No	No	No		No	No	No	No	No	No	No		No	No	Yes	1	0	No		No	Single Birth	No	No	No	Yes	Yes	Yes	No	No	Yes		No	Yes	No	Yes
587	Single	35	Secondary Completed	Unskilled manual		22	Primary Completed	Yes	Spontanous vaginal delivery	Nurse or midwife	1870	No	No	No	Yes	No			No	No	No	No	No	No		No	No	Yes	1	0	No		No	Single Birth	Yes	No	No	No	Yes	Yes	No	No	No		Yes	No	No	Yes
588	Married	26	Secondary Completed			21	Secondary Completed	No	Assisted vaginal delivery	Nurse or midwife	1750	No	No	No	Yes	No			No	No	No	No	No	No		No	No	Yes	1	0	No		No	Twins	No	No	No	No	Yes	Yes	No	No	Yes		No	No	No
589	Married	45	Secondary Completed	Professional/technical/managerial		35	Primary Completed	Yes	Spontanous vaginal delivery	Nurse or midwife	1160	No	No	No	Yes	No		Yes	No	No	No	No	No	No		Yes	No	Yes	0	0	No		No	Single Birth	No	No	No	Yes	No	No	No	No	No	0	No	No	No	No
590	Married	35	Primary Completed	Agriculture		30	No Education	No	Spontanous vaginal delivery	Nurse or midwife	1900	No	No	No	Yes	No		Yes	No	No	No	No	No	No		Yes	No	No	0	0	No		No	Single Birth	No	No	No	No	No	Yes	No	No	Yes	4	Yes	No	No
591	Married	30	Secondary Completed	Sales and services		20	Secondary Completed	No	Spontanous vaginal delivery	Nurse or midwife	1880	No	No	No	No	Yes	RVI	No	No	No	No	No	No	No		No	Yes	No	0	0	No		No	Single Birth	Yes	No	No	No	No	No	No	No	No	6	Yes	No	No	Yes	14
592	Married	28	Secondary Completed	Professional/technical/managerial		22	Secondary Completed	No	Spontanous vaginal delivery	Nurse or midwife	1560	No	No	No	Yes	No		No	No	No	No	No	No	No		No	Yes	No	0	0	No		No	Single Birth	No	No	No	No	No	Yes	No	No	No	0	Yes	No	No	Yes	24
593	Married	40	Primary Completed	Unskilled manual		30	Secondary Completed	Yes	Spontanous vaginal delivery	Nurse or midwife	1910	No	No	No	Yes	No			No	No	No	No	No	No		No	Yes	No	0	0	No		No	Twins	Yes	No	No	No	No	No	No	Yes	No	6	Yes	No	No	Yes
594	Married	32	Post Secondary	Professional/technical/managerial		28	Post Secondary	Yes	Spontanous vaginal delivery	Nurse or midwife	1760	No	No	No	Yes	No			No	No	No	No	No	No		No	Yes	No	0	0	No		No	Twins	No	No	No	No	No	No	No	Yes	Yes	6	No	No	No
595	Married	32	Post Secondary	Professional/technical/managerial		28	Post Secondary	Yes	Spontanous vaginal delivery	Nurse or midwife	1790	No	No	No	Yes	No			No	No	No	No	No	No		No	Yes	No	0	0	No		No	Twins	No	No	No	No	No	No	No	Yes	Yes	6	No	No	No
596	Married	30	Primary Completed	Agriculture		20	Secondary Completed	No	Spontanous vaginal delivery	Community health worker	1420	No	No	No	Yes	No		Yes	No	Yes	No	No	No	No		Yes	Yes	No	0	0	No		No	Twins	Yes	No	No	No	No	No	No	Yes	Yes	8	No	No	No	No
597	Married	30	Primary Completed	Agriculture		20	Secondary Completed	No	Spontanous vaginal delivery	Community health worker	1600	No	No	No	Yes	No		No	No	No	No	No	No	No		Yes	Yes	No	0	0	No		No	Twins	Yes	No	No	No	No	No	No	Yes	Yes	8	Yes	No	No	Yes
598	Married	25	Secondary Completed	Agriculture		21	Primary Completed	No	Spontanous vaginal delivery	None mother herself	1770	No	No	No	No	No		Yes	Yes	No	No	No	No	No		Yes	No	Yes	0	0	No		Yes	Twins	No	Yes	No	Yes	No	No	No	No	No	12	Yes	No	No
599	Married	22	Secondary Completed	Agriculture		15	Primary Completed	No	Spontanous vaginal delivery	Nurse or midwife	1990	No	No	No	Yes	No			No	No	No	No	No	No		No	No	Yes	0	0	No		No	Single Birth	Yes	No	No	No	No	Yes	No	No	No	5	Yes	No	No	Yes
600	Married	27	Secondary Completed	Unskilled manual		23	Secondary Completed	No	Spontanous vaginal delivery	Nurse or midwife	1010	No	No	No	Yes	No		Yes	No	No	No	No	No	No		Yes	No	No	0	0	Yes	INCUBATOR	No	Twins	No	No	No	Yes	No	No	No	No	Yes	0	No	No	No
601	Married	47	Primary Completed	Unskilled manual		36	No Education	No	Spontanous vaginal delivery	Nurse or midwife	1670	No	No	No	Yes	No		No	No	No	No	No	No	No		No	No	Yes	0	0	No		No	Twins	Yes	No	No	No	No	No	No	Yes	No	5	Yes	No	No	Yes
602	Married	30	Primary Completed	Agriculture		20	Primary Completed	Yes	Spontanous vaginal delivery	Nurse or midwife	1970	No	No	No	Yes	No		No	No	No	No	No	No	No		No	Yes	No	0	0	No		No	Single Birth	Yes	No	No	No	No	No	No	No	No	8	Yes	No	No	Yes	5
603	Married	24	Primary Completed	Unskilled manual		18	Primary Completed	No	Spontanous vaginal delivery	Nurse or midwife	1470	No	No	No	Yes	No		Yes	No	No	No	No	No	No		Yes	No	Yes	1	0	No		No	Twins	Yes	No	No	No	Yes	Yes	No	No	No	5	Yes	No	No	Yes
604	Married	24	Primary Completed	Unskilled manual		18	Primary Completed	No	Spontanous vaginal delivery	Nurse or midwife	1460	No	No	No	Yes	No		Yes	No	No	No	No	No	No		Yes	No	Yes	1	0	No		No	Twins	Yes	No	No	No	Yes	Yes	No	No	No	5	Yes	No	No	Yes
605	Married	30	Primary Completed	Unskilled manual		26	Primary Completed	No	Spontanous vaginal delivery	Nurse or midwife	1200	No	No	No	Yes	No		No	No	No	No	No	No	No		No	No	No	0	0	No		No	Single Birth	Yes	No	No	No	No	No	No	Yes	No	8	Yes	No	No	Yes
606	Married	26	Primary Completed	Agriculture		20	Primary Completed	No	Spontanous vaginal delivery	Nurse or midwife	1160	No	No	No	Yes	No			No	No	No	No	No	No		No	Yes	No	0	0	No		No	Single Birth	Yes	No	No	No	No	No	No	Yes	No	4	No	No	No
607	Married	30	Primary Completed	Agriculture		26	Primary Completed	No	Spontanous vaginal delivery	Nurse or midwife	1300	No	No	No	Yes	No		No	No	No	No	No	No	No		No	Yes	No	0	0	No		No	Triplets	No	No	No	No	No	No	No	Yes	Yes	8	Yes	No	No	Yes
608	Married	30	Primary Completed	Agriculture		26	Primary Completed	No	Spontanous vaginal delivery	Nurse or midwife	1580	No	No	No	Yes	No		No	No	No	No	No	No	No		No	Yes	No	0	0	No		No	Triplets	No	No	No	No	No	No	No	Yes	Yes	8	Yes	No	No	Yes
609	Married	30	Primary Completed	Agriculture		26	Primary Completed	No	Spontanous vaginal delivery	Nurse or midwife	1490	No	No	No	Yes	No		No	No	No	No	No	No	No		No	Yes	No	0	0	No		No	Triplets	No	No	No	No	No	No	No	Yes	Yes	8	Yes	No	No	Yes
610	Married	24	Secondary Completed	Sales and services		23	Secondary Completed	No	Spontanous vaginal delivery	Nurse or midwife	1920	No	No	No	No	No			No	No	No	No	No	No		No	No	Yes	0	0	No		No	Single Birth	Yes	No	No	No	No	No	No	No	No	5	Yes	No	No
611	Married	30	No Education	Agriculture		28	No Education	No	Spontanous vaginal delivery	Nurse or midwife	1610	No	No	No	No	No			No	No	No	No	No	No		No	No	Yes	0	0	No		No	Twins	Yes	No	No	No	No	No	No	No	No	8	Yes	No	No
612	Married	30	No Education	Agriculture		28	Primary Completed	No	Spontanous vaginal delivery	Nurse or midwife	1880	No	No	No	No	No		Yes	Yes	No	No	No	No	No		No	No	Yes	0	0	No		No	Twins	Yes	No	No	No	No	No	No	No	No	8	Yes	No	No
613	Married	30	Primary Completed	Sales and services		28	Primary Completed	No	Spontanous vaginal delivery	Nurse or midwife	1630	No	No	No	Yes	No		Yes	No	Yes	No	No	No	No		Yes	No	No	0	0	Yes	INCUBATOR	No	Twins	Yes	No	No	Yes	No	Yes	No	No	No	8	Yes	No	No	Yes	168
614	Married	32	No Education	Agriculture		25	Primary Completed	No	Spontanous vaginal delivery	None mother herself	1520	No	No	No	Yes	No			No	No	No	No	No	No		No	No	No	0	0	No		No	Twins	Yes	No	No	No	No	No	No	No	No	8	Yes	No	No
615	Married	32	No Education	Agriculture		25	No Education	No	Spontanous vaginal delivery	None mother herself	1560	No	No	No	Yes	No		Yes	Yes	Yes	No	No	No	No		Yes	No	Yes	0	0	Yes	INCUBATOR	No	Twins	Yes	No	No	No	No	Yes	No	No	Yes	8	No	No	No
616	Married	18	Primary Completed	Sales and services		15	Primary Completed	Yes	Spontanous vaginal delivery	Traditional birth attendant trained or untrained	1120	No	No	No	Yes	No		No	No	No	No	No	No	No		No	Yes	No	0	0	No		No	Single Birth	Yes	No	No	No	No	No	No	Yes	No	8	Yes	No	No	Yes
617	Married	27	Secondary Completed	Agriculture		27	Secondary Completed	No	Spontanous vaginal delivery	Nurse or midwife	1950	No	No	No	Yes	No			No	No	No	No	No	No		No	Yes	No	0	0	No		No	Single Birth	No	No	No	No	No	No	No	Yes	Yes	4	No	No	No
618	Married	30	Secondary Completed	Unskilled manual		18	Primary Completed	No	Spontanous vaginal delivery	Nurse or midwife	1630	No	No	No	Yes	No			No	No	No	No	No	No		No	No	Yes	0	0	No		No	Single Birth	Yes	No	No	No	No	No	No	Yes	No	3	No	No	No
619	Married	25	Secondary Completed	Agriculture		20	Secondary Completed	No	Spontanous vaginal delivery	Nurse or midwife	1470	No	No	No	Yes	No		No	No	No	No	No	No	No		No	Yes	No	0	0	No		No	Single Birth	Yes	No	No	No	No	No	No	Yes	No	8	No	No	No	Yes	4
620	Married	35	Primary Completed	Agriculture		30	Primary Completed	No	Spontanous vaginal delivery	Nurse or midwife	1530	No	No	No	Yes	No		Yes	No	Yes	No	No	No	No		Yes	Yes	Yes	0	0	No		No	Single Birth	Yes	No	No	No	No	No	No	Yes	No	8	No	No	No
621	Married	27	Secondary Completed	Unskilled manual		25	Secondary Completed	No	Spontanous vaginal delivery	Nurse or midwife	1640	No	No	No	Yes	No			No	No	No	No	No	No		No	No	Yes	1	0	No		No	Single Birth	Yes	No	No	No	No	Yes	No	No	No		Yes	No	No	Yes
622	Married	30	Primary Completed	Agriculture		27	Secondary Completed	No	Spontanous vaginal delivery	Nurse or midwife	1820	No	No	No	Yes	No			No	No	No	No	No	No		No	No	No	0	0	No		No	Single Birth	Yes	No	No	No	No	No	No	Yes	No	8	Yes	No	No	Yes
623	Married	30	No Education	Agriculture		24	Primary Completed	No	Spontanous vaginal delivery	Nurse or midwife	1360	No	No	No	Yes	No		Yes	No	No	No	No	No	No		Yes	No	Yes	0	0	No		No	Single Birth	Yes	No	No	No	No	No	No	No	Yes	4	Yes	No	No
624	Married	28	No Education	Agriculture		17	Primary Completed	No	Spontanous vaginal delivery	Nurse or midwife	1560	No	No	No	Yes	No			No	No	No	No	No	No		No	No	Yes	0	0	No		No	Single Birth	Yes	No	No	No	Yes	Yes	No	No	No		No	No	No
625	Married	28	Primary Completed	Unskilled manual		24	Secondary Completed	Yes	Spontanous vaginal delivery	Nurse or midwife	1660	No	No	No	Yes	No		Yes	No	Yes	No	No	No	No		Yes	Yes	No	0	0	No		No	Single Birth		No	No	No	No	No	No	Yes	Yes		No	No	No
626	Married	25	Secondary Completed	Agriculture		20	Primary Completed	No	Spontanous vaginal delivery	Nurse or midwife	1200	No	No	No	Yes	No			No	No	No	No	No	No		No	Yes	No	0	0	No		No	Single Birth	No	No	No	No	No	No	No	Yes	Yes	5	No	No	No
627	Married	30	Primary Completed	Agriculture		20	No Education	No	Spontanous vaginal delivery	Nurse or midwife	1630	No	No	No	Yes	No		No	No	No	No	No	No	No		No	Yes	No	0	0	No		No	Single Birth	Yes	No	No	No	No	No	No	Yes	No	8	Yes	No	No	Yes	2
628	Married	40	Primary Completed	Agriculture		36	No Education	No	Spontanous vaginal delivery	Nurse or midwife	1200	No	Yes	No	No	No		Yes	No	Yes	No	No	No	No		Yes	No	No	1	0	Yes	INCUBATOR	No	Single Birth	Yes	No	No	No	No	No	No	No	Yes	1	No	No	No
629	Married	25	Secondary Completed	Agriculture		22	Primary Completed	No	Spontanous vaginal delivery	Nurse or midwife	1970	No	No	No	No	No		Yes	Yes	Yes	No	No	No	No		Yes	No	Yes	0	0	No		No	Single Birth	Yes	No	No	No	No	No	No	No	Yes	2	Yes	No	No
630	Married	30	No Education	Unskilled manual		29	Primary Completed	No	Spontanous vaginal delivery	Nurse or midwife	1980	No	No	No	No	No		Yes	Yes	No	No	No	No	No		No	No	Yes	0	0	No		No	Twins	Yes	No	No	No	No	No	No	No	No	4	Yes	No	No
631	Married	22	Primary Completed	Agriculture		20	Primary Completed	No	Caesarean section	Doctor	1960	No	No	No	Yes	No			No	No	No	No	No	No		No	Yes	Yes	0	0	No		No	Single Birth	No	No	No	No	Yes	Yes	No	No	No		Yes	No	No	Yes
632	Single	26	Secondary Completed	Unskilled manual		25	Primary Completed	No	Spontanous vaginal delivery	Nurse or midwife	1960	No	No	No	Yes	No		No	No	No	No	No	No	No		No	No	Yes	0	0	No		No	Single Birth	Yes	No	No	No	Yes	Yes	No	No	No	5	Yes	No	No	Yes
633	Married	25	Primary Completed	Agriculture		23	Primary Completed	Yes	Spontanous vaginal delivery	Doctor	1890	No	No	No	Yes	No			No	No	No	No	No	No		No	No	Yes	0	0	No		No	Single Birth	Yes	No	No	No	No	No	No	Yes	No	8	Yes	No	No
634	Married	30	Secondary Completed	Professional/technical/managerial		25	Secondary Completed	No	Spontanous vaginal delivery	Nurse or midwife	1790	No	No	No	Yes	No		No	No	No	No	No	No	No		No	Yes	No	0	0	No		No	Single Birth	Yes	No	No	No	No	No	No	No	No		Yes	No	No	Yes	13
635	Married	28		Unskilled manual		22	Secondary Completed	Yes	Spontanous vaginal delivery	Nurse or midwife	1820	No	No	No	Yes	No		No	No	No	No	No	No	No		No	Yes	No	0	0	No		No	Single Birth	Yes	No	No	No	No	No	No	Yes	No	8	Yes	No	No	Yes	2
636	Married	25	Primary Completed	Agriculture		20	Primary Completed	No	Spontanous vaginal delivery	Traditional birth attendant trained or untrained	1630	No	No	No	Yes	No		Yes	No	No	No	No	No	No		No	No	No	0	0	Yes	INCUBATOR	Yes	Twins	Yes	No	No	No	No	No	No	Yes	No	8	No	No	No
637	Married	25	Secondary Completed	Agriculture		22	Primary Completed	No	Spontanous vaginal delivery	Nurse or midwife	1766	No	No	No	No	No			No	No	No	No	No	No		No	Yes	No	0	0	No		No	Twins	Yes	No	No	No	No	No	No	No	No	8	Yes	No	No
638	Married	30	Secondary Completed	Agriculture		20	Secondary Completed	No	Spontanous vaginal delivery	Nurse or midwife	1994	No	No	No	Yes	No			No	No	No	No	No	No		No	Yes	No	0	0	No		No	Single Birth	Yes	No	No	No	No	No	No	Yes	No	6	Yes	No	No	Yes	22
639	Married	55	Secondary Completed	Professional/technical/managerial		30	Secondary Completed	No	Spontanous vaginal delivery	Nurse or midwife	1960	No	No	No	Yes	No		No	No	No	No	No	No	No		No	Yes	No	0	0	No		No	Single Birth	Yes	No	No	No	No	No	No	Yes	Yes	8	Yes	No	No	Yes	128
640	Married	25	Primary Completed	Agriculture		23	Secondary Completed	No	Spontanous vaginal delivery	Nurse or midwife	1400	No	No	No	Yes	No		No	No	No	No	No	No	No		No	Yes	No	0	0	No		No	Single Birth	Yes	No	No	No	No	No	No	Yes	No	8	No	No	No	Yes
641	Married	25	Secondary Completed	Agriculture		25	Secondary Completed	No	Spontanous vaginal delivery	Nurse or midwife	1720	No	No	No	No	No		Yes	No	Yes	No	No	No	No		Yes	No	Yes	0	0	No		No	Single Birth		No	No	No	No	No	No	No	No		No	No	No
642	Married	26	No Education	Agriculture		24	No Education	No	Spontanous vaginal delivery	Nurse or midwife	1270	No	No	No	No	No		Yes	Yes	Yes	No	No	No	No		Yes	No	Yes	0	0	No		No	Single Birth	Yes	No	No	No	No	No	No	No	Yes	2	No	No	No
643	Married	36	Primary Completed	Agriculture		35	No Education	No	Caesarean section	Doctor	1900	No	No	No	No	No	Anemia	No	No	No	No	No	No	No		No	Yes	No	0	0	No		No	Twins	Yes	No	No	No	No	No	No	Yes	No	8	Yes	No	No	Yes
644	Married	42	No Education	Agriculture		36	No Education	No	Spontanous vaginal delivery	Nurse or midwife	1400	Yes	No	No	No	No		Yes	No	No	No	No	No	No		Yes	No	No	0	0	Yes	INCUBATOR	No	Twins	Yes	No	No	No	No	No	No	No	Yes	0	No	No	No
645	Married	42	No Education	Agriculture		36	No Education	No	Spontanous vaginal delivery	Nurse or midwife	1200	Yes	No	No	No	No		Yes	No	Yes	No	No	No	No		Yes	No	No	0	0	Yes	INCUBATOR	No	Single Birth	Yes	No	No	No	No	No	No	No	Yes	0	No	No	No
646	Married	26	Primary Completed	Agriculture		20	Secondary Completed	No	Spontanous vaginal delivery	Nurse or midwife	1600	No	No	No	No	No			No	No	No	No	No	No		Yes	No	No	0	0	No		No	Twins	Yes	No	No	No	No	No	No	No	No	7	Yes	No	No
647	Married	26	Primary Completed	Agriculture		20	Secondary Completed	No	Spontanous vaginal delivery	Nurse or midwife	1800	No	No	No	No	No		Yes	No	Yes	No	No	No	No		Yes	No	No	0	0	No		No	Twins	Yes	No	No	No	No	No	No	No	No	7	Yes	No	No
648	Married	30	Primary Completed	Skilled manual		21	Primary Completed	No	Spontanous vaginal delivery	Nurse or midwife	920	No	No	No	Yes	No			No	No	No	No	No	No		Yes	No	Yes	1	0	No		No	Single Birth	Yes	No	No	No	No	Yes	No	No	No		No	No	No
649	Married	35	Primary Completed	Professional/technical/managerial		21	Secondary Completed	No	Spontanous vaginal delivery	Nurse or midwife	1970	No	No	No	No	No		Yes	No	No	No	No	No	Yes	Hypothermia	Yes	No	Yes	0	0	No		No	Twins	Yes	No	No	No	No	No	No	No	Yes	8	Yes	No	No
650	Married	32		66	KES	25	Primary Completed	Yes	Spontanous vaginal delivery	Nurse or midwife	1900	No	No	No	Yes	No		Yes	No	No	No	No	No	No		No	Yes	Yes	0	0	Yes	INCUBATOR	No	Twins	Yes	No	No	No	No	Yes	No	No	No	8	Yes	No	No	Yes	12
651	Married	34	No Education	Agriculture		33	No Education	No	Spontanous vaginal delivery	Relative and Neighbour	1780	No	No	No	Yes	No		Yes	No	No	No	No	No	No		Yes	Yes	Yes	0	0	No		No	Single Birth	Yes	No	No	No	No	Yes	No	No	No	8	Yes	No	No	Yes
652	Married	28	Primary Completed	Agriculture		26	Primary Completed	No	Spontanous vaginal delivery	Relative and Neighbour	1750	No	No	No	Yes	No		No	No	No	No	No	No	No		No	Yes	No	0	0	No		No	Twins	Yes	No	No	No	No	No	No	Yes	No	8	Yes	No	No	Yes	96
653	Married	29	Primary Completed	Agriculture		28	Primary Completed	No	Spontanous vaginal delivery	Nurse or midwife	1000	No	No	No	Yes	No			No	No	No	No	No	No		Yes	No	No	0	0	No		No	Single Birth		No	No	No	No	No	No	No	No		No	No	No
654	Married	26	Primary Completed	Agriculture		22	Primary Completed	No	Spontanous vaginal delivery	Community health worker	1700	No	No	No	Yes	No		Yes	No	Yes	No	No	No	Yes	Vomiting	No	Yes	No	0	0	No		No	Single Birth	Yes	No	No	No	No	No	No	Yes	Yes	8	Yes	No	No	No
655	Married	25	Primary Completed	Unskilled manual		20	Primary Completed	No	Spontanous vaginal delivery	Nurse or midwife	1350	Yes	No	No	No	No		No	No	No	No	No	No	No		No	Yes	No	0	0	No		No	Single Birth	Yes	No	No	No	No	No	No	Yes	No	8	Yes	No	No	Yes	48
656	Divorced						No Education	No	Assisted vaginal delivery		1380	No	No	No	No	No			No	No	No	No	No	No		No	No	No	0	0	No			Single Birth		No	No	No	No	No	No	No	No		No	No	No	No
657	Married	28	Secondary Completed	Skilled manual		25	Secondary Completed	No	Spontanous vaginal delivery	Nurse or midwife	1600	No	No	Yes	No	Yes	RETAINED PLACENTA	Yes	No	Yes	No	No	No	No		Yes	No	Yes	1	0	No		No	Single Birth	No	No	No	No	No	No	No	No	Yes	0	No	No	No
658	Married	22	Primary Completed	Agriculture		17	Primary Completed	No	Spontanous vaginal delivery	None mother herself	1970	No	No	No	No	No		Yes	Yes	No	No	No	No	No		No	No	Yes	0	0	No		No		Yes	No	No	No	No	No	No	No	No	8	Yes	No	No
659	Married	35	Post Secondary	Professional/technical/managerial		28	Post Secondary	No	Assisted vaginal delivery	Nurse or midwife	1850	No	No	No	Yes	No		No	No	No	No	No	No	No		Yes	Yes	No	0	0	No		No	Single Birth	Yes	No	No	No	No	No	No	Yes	No	8	Yes	No	No	Yes
660	Married	30	Secondary Completed	66	in church	24	Secondary Completed	No	Spontanous vaginal delivery	Nurse or midwife	800	No	No	No	Yes	No		No	No	No	No	No	No	No		No	Yes	No	0	0	No		No	Twins	No	No	No	No	No	No	No	Yes	No		Yes	No	No	Yes
661	Married	28	Secondary Completed	Professional/technical/managerial		18	Primary Completed	No	Spontanous vaginal delivery	Nurse or midwife	1630	No	No	No	Yes	No			No	No	No	No	No	No		No	No	Yes	0	0	No		No	Single Birth	Yes	No	No	No	No	Yes	No	No	No	7	Yes	No	No	Yes
662	Married	35		Agriculture		27	No Education	No	Spontanous vaginal delivery	Nurse or midwife	1500	No	No	No	Yes	No			No	No	No	No	No	No		No	Yes	No	0	0	No		No	Single Birth	No	No	No	No	No	No	No	Yes	Yes	2	No	No	No
663	Married	30	Primary Completed	Agriculture		20	Primary Completed	No	Spontanous vaginal delivery	Nurse or midwife	1970	No	No	No	Yes	No		No	No	No	No	No	No	No		No	Yes	No	0	0	No		No	Single Birth	Yes	No	No	No	No	No	No	Yes	No	8	Yes	No	No	Yes
664	Married	24	Secondary Completed	Unskilled manual		20	Secondary Completed	No	Spontanous vaginal delivery	Nurse or midwife	1600	No	No	No	Yes	No		No	No	No	No	No	No	No		No	Yes	No	0	0	No		No	Single Birth	Yes	No	No	No	No	No	No	Yes	No	8	No	No	No	Yes
665	Married	35	No Education	Unskilled manual		33	No Education	No	Spontanous vaginal delivery	Nurse or midwife	1880	No	No	No	Yes	No			No	No	No	No	No	No		No	No	Yes	1	0	No		No	Single Birth	Yes	No	No	No	Yes	Yes	No	No	No	5	Yes	No	No	Yes
666	Married	26	Post Secondary	Professional/technical/managerial		20	Post Secondary	No	Spontanous vaginal delivery	Nurse or midwife	1800	Yes	No	No	No	No			No	No	No	No	No	No		No	No	No	0	0	No		No	Single Birth	Yes	No	No	No	No	No	No	Yes	No		Yes	No	No	Yes
667	Married	38	No Education	Agriculture		18	No Education	No	Spontanous vaginal delivery	Nurse or midwife	1770	No	No	No	Yes	No			No	No	No	No	No	No		No	Yes	Yes	0	0	No		No	Single Birth	Yes	No	No	No	No	Yes	No	No	No	7	Yes	No	No	Yes
668	Married	30	Primary Completed	Agriculture		25	Primary Completed	No	Caesarean section	Doctor	1560	No	No	No	Yes	No		No	No	No	No	No	No	No		No	Yes	No	0	0	No		No	Single Birth	No	No	No	No	No	No	No	Yes	No	6	Yes	No	No	Yes
669	Married	24	Primary Completed	Unskilled manual		20	Primary Completed	No	Spontanous vaginal delivery	Nurse or midwife	1050	No	No	No	Yes	No			No	No	No	No	No	No		No	Yes	No	0	0	No		No	Single Birth	No	No	No	No	No	No	No	Yes	Yes	8	No	No	No
670	Married	27	Secondary Completed	Agriculture		24	Primary Completed	No	Spontanous vaginal delivery	Nurse or midwife	1460	No	No	No	Yes	No		No	No	No	No	No	No	No		No	Yes	No	0	0	No		No	Twins	Yes	No	No	No	No	No	No	Yes	Yes	8	No	No	No	No
671	Married	27	Primary Completed	Agriculture		24	Primary Completed	No	Spontanous vaginal delivery	Relative and Neighbour	1130	No	No	No	Yes	No		No	No	No	No	No	No	No		No	Yes	No	0	0	No		No	Twins	Yes	No	No	No	No	No	No	Yes	Yes	8	Yes	No	No	Yes
672	Married	55	Primary Completed	Agriculture		45	Primary Completed	No	Spontanous vaginal delivery	Nurse or midwife	1200	No	No	No	No	No			No	No	No	No	No	No		No	No	No	0	0	No		No	Single Birth		No	No	No	No	No	No	No	No		Yes	No	No
673	Married	19	Primary Completed	66	ANIMAL CART	18	Secondary Completed	No	Spontanous vaginal delivery	Nurse or midwife	1300	No	No	No	No	No		Yes	No	Yes	No	No	No	No		Yes	No	Yes	0	0	Yes	INCUBATOR	No	Twins	Yes	No	No	No	No	No	No	No	Yes	1	No	No	No
674	Married	32	Secondary Completed	Agriculture		22	Secondary Completed	No	Spontanous vaginal delivery	Nurse or midwife	1850	No	No	No	Yes	No			No	No	No	No	No	No		No	Yes	No	0	0	No		No	Twins	Yes	No	No	No	No	No	No	No	No	8	Yes	No	No
675	Married	25	Primary Completed	Agriculture		18	Primary Completed	No	Spontanous vaginal delivery	Nurse or midwife	1360	No	No	No	Yes	No		Yes	No	No	No	No	No	No		No	Yes	No	0	0	No		No	Single Birth	Yes	No	No	No	No	No	No	Yes	No		Yes	No	No	Yes
676	Married	24	Primary Completed	Unskilled manual		20	Secondary Completed	No	Spontanous vaginal delivery	Nurse or midwife	1320	No	No	No	Yes	No		No	No	No	No	No	No	No		No	Yes	No	0	0	No		No	Single Birth	Yes	No	No	No	No	No	No	Yes	No	8	Yes	No	No	Yes	4
677	Married	26	Secondary Completed	Unskilled manual		23	Secondary Completed	No	Spontanous vaginal delivery	Nurse or midwife	1100	No	No	No	Yes	No		Yes	No	No	No	No	No	No		No	No	Yes	1	0	No		No	Twins	No	No	No	No	Yes	Yes	No	No	No	0	Yes	No	No	Yes
678	Married	25	Secondary Completed	Professional/technical/managerial		23	Secondary Completed	No	Spontanous vaginal delivery	Nurse or midwife	1600	No	No	No	Yes	No		No	No	No	No	No	No	No		No	Yes	No	0	0	No		No	Twins	No	No	No	No	No	No	No	Yes	No	8	Yes	No	No	Yes	2
679	Married	30	Primary Completed	Agriculture		25	No Education	No	Spontanous vaginal delivery	Nurse or midwife	1250	No	No	No	Yes	No		Yes	No	Yes	No	No	No	No		Yes	Yes	No	0	0	No		No	Single Birth	No	No	No	No	No	No	No	Yes	Yes	8	No	No	No
680	Married	38	Primary Completed	Agriculture		35	Primary Completed	No	Spontanous vaginal delivery	Nurse or midwife	1940	No	No	No	Yes	No		No	No	No	No	No	No	No		No	Yes	No	0	0	No		No	Single Birth	Yes	No	No	No	No	No	No	Yes	No	9	Yes	No	No	Yes	72
681	Married	36	Secondary Completed	Agriculture		30	No Education	No	Spontanous vaginal delivery	Nurse or midwife	1830	No	No	No	Yes	No			No	No	No	No	No	No		No	Yes	No	0	0	No		No	Twins	Yes	No	No	No	No	No	No	Yes	No		Yes	No	No	Yes
682	Married	36	Secondary Completed	Agriculture		30	No Education	No	Spontanous vaginal delivery	Nurse or midwife	1900	No	No	No	Yes	No		Yes	No	Yes	No	No	No	No		No	No	Yes	1	0	No		No	Twins	No	No	No	No	Yes	Yes	No	No	Yes		No	No	No
683	Married	41	Secondary Completed	Sales and services		34	No Education	No	Spontanous vaginal delivery	Nurse or midwife	1930	No	No	No	Yes	No			No	No	No	No	No	No		No	Yes	No	0	0	No		No	Twins	Yes	No	No	No	No	No	No	Yes	No	9	Yes	No	No	Yes
684	Married	36	Primary Completed	Agriculture		30	Primary Completed	No	Spontanous vaginal delivery	Nurse or midwife	1940	No	No	No	Yes	No		No	No	No	No	No	No	No		No	Yes	No	0	0	No		No	Twins	Yes	No	No	No	No	No	No	Yes	No	8	Yes	No	No	Yes	2
685	Married	27	Secondary Completed	Sales and services		23	Secondary Completed	No	Caesarean section	Doctor	860	No	No	No	Yes	No			No	No	No	No	No	No		No	Yes	No	0	0	No		No	Twins	No	No	No	No	No	No	No	Yes	Yes	5	Yes	No	No	Yes
686	Married	37	Primary Completed	Agriculture		30	No Education	No	Spontanous vaginal delivery	Nurse or midwife	1600	No	No	No	Yes	No		No	No	No	No	No	No	No		No	Yes	No	0	0	No		No	Single Birth	Yes	No	No	No	No	No	No	Yes	No	8	Yes	No	No	Yes	192
687	Married	35	Primary Completed	Unskilled manual		36	No Education	No	Spontanous vaginal delivery		1320	No	No	No	Yes	No		No	No	No	No	No	No	No		No	Yes	No	0	0	No		No	Triplets	No	No	No	No	No	No	No	Yes	No	8	Yes	No	No	Yes
688	Married	35	Primary Completed	Unskilled manual		30	No Education	No	Spontanous vaginal delivery	Nurse or midwife	1270	No	No	No	Yes	No		No	No	No	No	No	No	No		No	Yes	No	0	0	No		No	Triplets	No	No	No	No	No	No	No	Yes	No	8	Yes	No	No	Yes	3
689	Married	42	Secondary Completed	Skilled manual		25	Secondary Completed	No	Assisted vaginal delivery	Nurse or midwife	1630	No	No	No	Yes	No			No	No	No	No	No	No		No	No	No	1	0	No		No	Single Birth	Yes	No	No	Yes	No	No	No	No	No	3	Yes	No	No	Yes
690	Married	20	Primary Completed	Agriculture		19	Primary Completed	No	Spontanous vaginal delivery	Nurse or midwife	1740	No	No	No	No	No			No	No	No	No	No	No		No	Yes	No	0	0	No		No	Single Birth	Yes	No	No	No	No	No	No	No	No	7	Yes	No	No
691	Married	37	Primary Completed	Agriculture		30	Primary Completed	No	Spontanous vaginal delivery	Nurse or midwife	1560	No	No	No	No	No			No	No	No	No	No	No		No	Yes	No	0	0	No		No	Twins	Yes	No	No	No	No	No	No	Yes	No		Yes	No	No	Yes
692	Married	40	Secondary Completed	Agriculture		35	No Education	Yes	Spontanous vaginal delivery	Nurse or midwife	1760	No	No	No	Yes	No		Yes	No	No	No	No	No	No		No	No	Yes	0	0	No		No	Twins	Yes	No	No	No	No	Yes	No	No	No	4	Yes	No	No	Yes	43
693	Married	40	Secondary Completed	Agriculture		35	No Education	Yes	Spontanous vaginal delivery	Nurse or midwife	1400	No	No	No	Yes	No		Yes	No	No	No	No	No	No		No	No	Yes	0	0	No		No	Twins	Yes	No	No	No	No	Yes	No	No	No	4	Yes	No	No	Yes	41
694	Married	30	Secondary Completed	Unskilled manual		22	Primary Completed	No	Spontanous vaginal delivery	Nurse or midwife	1500	No	No	No	Yes	No			No	No	No	No	No	No		Yes	Yes	No	0	0	No		No	Single Birth	No	No	No	No	No	No	No	Yes	Yes	3	No	No	No
695	Married	26	Secondary Completed	Skilled manual		23	Secondary Completed	No	Spontanous vaginal delivery	Nurse or midwife	1180	No	No	No	Yes	No		No	No	No	No	No	No	No		No	Yes	No	0	0	No		No	Single Birth	No	No	No	No	No	No	No	Yes	Yes	8	Yes	No	No	Yes
696	Single	35	Secondary Completed	Agriculture		25	Primary Completed	No	Spontanous vaginal delivery	Nurse or midwife	1340	No	No	No	Yes	No		Yes	Yes	No	No	No	No	No		No	No	Yes	0	0	No		No	Single Birth	Yes	No	No	No	No	No	No	Yes	No		Yes	No	No
697	Married	19	Primary Completed	Agriculture		14	Primary Completed	No	Spontanous vaginal delivery	Nurse or midwife	1910	No	No	No	Yes	No		No	No	No	No	No	No	No		No	No	Yes	0	0	No		No	Single Birth	Yes	No	No	No	No	Yes	No	No	No		Yes	No	No	Yes	88
698	Married	28	Secondary Completed	Professional/technical/managerial		22	Primary Completed	No	Spontanous vaginal delivery	Nurse or midwife	1570	No	No	No	Yes	No		No	No	No	No	No	No	No		No	No	Yes	0	0	No		No	Twins		No	No	No	Yes	Yes	No	No	Yes		Yes	No	No	Yes
699	Married	28	Secondary Completed	Professional/technical/managerial		22	Primary Completed	No	Spontanous vaginal delivery	Nurse or midwife	1450	No	No	No	Yes	No		Yes	No	Yes	No	No	No	No		Yes	No	Yes	0	0	No		No	Twins	No	No	No	No	Yes	Yes	No	No	Yes		No	No	No
700	Married	32	Primary Completed	Agriculture		27	Primary Completed	No	Spontanous vaginal delivery	Nurse or midwife	1700	No	No	No	Yes	No			No	No	No	No	No	No		No	Yes	No	0	0	No		No	Single Birth	No	No	No	No	No	No	No	Yes	No	5	Yes	No	No	Yes	24
701	Married	30	Secondary Completed	Agriculture		30	Secondary Completed	No	Spontanous vaginal delivery	Nurse or midwife	1310	No	No	No	Yes	No		No	No	No	No	No	No	No		No	Yes	No	0	0	No		No	Single Birth	Yes	No	No	No	No	No	No	Yes	No	8	No	No	No	Yes	8
702	Married	35	Secondary Completed	Sales and services		33	Secondary Completed	No	Spontanous vaginal delivery	Nurse or midwife	890	No	No	No	Yes	No		No	No	No	No	No	No	No		No	Yes	No	0	0	No		No	Single Birth	Yes	No	No	No	No	No	No	Yes	No	8	No	No	No	Yes
703	Married	35	Primary Completed	Agriculture		27	Primary Completed	No	Spontanous vaginal delivery	Nurse or midwife	1550	No	No	No	Yes	No		No	No	No	No	No	No	No		No	Yes	No	0	0	No		No	Single Birth	Yes	No	No	No	No	No	No	Yes	No	8	Yes	No	No	Yes	3
704	Married	30	Primary Completed	Agriculture		26	Primary Completed	No	Spontanous vaginal delivery	Nurse or midwife	1680	No	No	No	Yes	No		No	No	No	No	No	No	No		No	Yes	No	0	0	No		No	Single Birth	Yes	No	No	No	No	No	No	Yes	No	8	Yes	No	No	Yes
705	Married	25	Secondary Completed	Agriculture		17	Secondary Completed	No	Spontanous vaginal delivery	Nurse or midwife	1700	No	No	Yes	No	No		Yes	No	No	No	No	Yes	No		Yes	No	No	0	0	No		No	Twins		No	No	No	No	No	No	No	No		No	No	No
706	Married	25	Secondary Completed	Agriculture		17	Secondary Completed	No	Spontanous vaginal delivery	Nurse or midwife	1900	No	No	Yes	No	No		Yes	No	Yes	No	No	No	No		Yes	No	No	0	0	No		No	Twins		No	No	No	No	No	No	No	No		No	No	No
707	Married	20	Primary Completed	Agriculture		18	Primary Completed	No	Spontanous vaginal delivery	Nurse or midwife	1940	No	No	No	No	No		Yes	No	No	No	No	Yes	No		Yes	No	Yes	0	0	Yes	INCUBATOR	No	Single Birth	Yes	No	No	No	No	No	No	No	Yes	8	Yes	No	No
708	Married	27	Primary Completed	Skilled manual		26	Secondary Completed	Yes	Spontanous vaginal delivery	Nurse or midwife	980	Yes	No	No	No	No			No	No	No	No	No	No		No	No	Yes	1	0	No		Yes	Single Birth	Yes	No	No	No	No	No	No	Yes	No		Yes	No	No	Yes
709	Married	50	No Education	Agriculture		44	No Education	No	Spontanous vaginal delivery	Nurse or midwife	1620	No	No	No	No	Yes	BREACH	Yes	Yes	No	No	No	No	No		No	No	Yes	1	0	Yes	INCUBATOR	No	Twins	Yes	No	No	No	No	Yes	No	No	Yes	1	Yes	No	No
710	Married	50	No Education	Agriculture		44	No Education	No	Spontanous vaginal delivery	Nurse or midwife	1630	No	No	No	No	Yes	BREACH	Yes	Yes	No	No	No	No	No		No	No	Yes	1	0	Yes	INCUBATOR	No	Twins	Yes	No	No	No	No	Yes	No	No	Yes	1	No	Yes	No
711	Married	40	Primary Completed	Agriculture		38	Primary Completed	No	Spontanous vaginal delivery	Nurse or midwife	1490	No	No	No	Yes	No		Yes	No	Yes	Yes	No	No	No		Yes	No	Yes	0	0	Yes	INCUBATOR	No	Single Birth	Yes	No	No	No	No	Yes	No	No	No	8	No	No	No	Yes	48
712	Married	25	Secondary Completed	Sales and services		25	Secondary Completed	No	Spontanous vaginal delivery	Nurse or midwife	1280	No	No	No	Yes	No		No	No	No	No	No	No	No		No	Yes	No	0	0	No		No	Single Birth	No	No	No	No	No	No	No	Yes	No	8	Yes	No	No	Yes
713	Married	55	No Education	Agriculture		40	No Education	Yes	Spontanous vaginal delivery	Nurse or midwife	1950	No	No	No	Yes	No		Yes	No	No	No	No	No	No		No	No	No	1	0	No		No	Twins	Yes	No	No	No	No	No	No	Yes	No	6	Yes	No	No	Yes
714	Married	28	No Education	Agriculture		25	Primary Completed	No	Spontanous vaginal delivery	Nurse or midwife	960	No	No	No	Yes	No		No	No	No	No	No	No	No		No	Yes	No	0	0	No		No	Twins	Yes	No	No	No	No	No	No	Yes	No	8	No	No	No	Yes
715	Married	25	No Education	Unskilled manual		22	No Education	No	Spontanous vaginal delivery	Nurse or midwife	1210	No	No	No	Yes	No		No	No	No	No	No	No	No		No	Yes	No	0	0	No		No	Single Birth	Yes	No	No	No	No	No	No	Yes	No	7	Yes	No	No	Yes	12
716	Married	18	Primary Completed	Unskilled manual		16	Primary Completed	No	Spontanous vaginal delivery	Nurse or midwife	1710	No	No	No	Yes	No		No	No	No	No	No	No	No		No	Yes	No	0	0	No		No	Single Birth	Yes	No	No	No	No	No	No	Yes	No	8	Yes	No	No	Yes	3
717	Married	30	Primary Completed	Unskilled manual		20	Primary Completed	No	Spontanous vaginal delivery	Nurse or midwife	1740	No	No	No	Yes	No		No	No	No	No	No	No	No		No	Yes	No	0	0	No		No	Single Birth	Yes	No	No	No	No	No	No	Yes	No	8	Yes	No	No	Yes	20
718	Married	30	Primary Completed	Agriculture		26	Primary Completed	No	Spontanous vaginal delivery	Nurse or midwife	1730	No	No	No	Yes	No			No	No	No	No	No	No		No	Yes	No	0	0	No		No	Single Birth	No	No	No	No	No	No	No	Yes	No	8	No	No	No	No
719	Married	25	Secondary Completed	Agriculture		20	Primary Completed	No	Spontanous vaginal delivery	Traditional birth attendant trained or untrained	1820	No	No	No	Yes	No		No	No	No	No	No	No	No		No	Yes	No	0	0	No		No	Single Birth	Yes	No	No	No	No	No	No	Yes	No	9	Yes	No	No	Yes	38
720	Married	36	No Education	Agriculture		32	Primary Completed	No	Spontanous vaginal delivery	Nurse or midwife	1940	No	No	No	Yes	No		No	No	No	No	No	No	No		No	Yes	No	0	0	No		No	Single Birth	Yes	No	No	No	No	No	No	Yes	Yes	8	Yes	No	No	Yes	96
721	Married	30	No Education	Agriculture		26	No Education	No	Spontanous vaginal delivery	Nurse or midwife	1070	No	No	No	Yes	No			No	No	No	No	No	No		No	Yes	No	0	0	No		No	Twins	Yes	No	No	No	No	No	No	Yes	Yes	8	No	No	No
722	Married	46	No Education	Agriculture		42	No Education	No	Spontanous vaginal delivery	Nurse or midwife	1960	No	No	No	Yes	No		Yes	No	Yes	No	No	No	No		Yes	No	Yes	0	0	Yes	INCUBATOR	Yes	Single Birth	Yes	No	No	No	No	No	No	Yes	Yes	6	Yes	No	No
723	Married	19	Primary Completed	Agriculture		22	Primary Completed	No	Spontanous vaginal delivery	Nurse or midwife	1090	No	No	No	Yes	No			No	No	No	No	No	No		No	No	Yes	1	0	No		No	Twins	No	No	No	No	Yes	Yes	No	No	No	0	Yes	No	No	Yes
724	Married	19	Primary Completed	Agriculture		22	Primary Completed	No	Spontanous vaginal delivery	Nurse or midwife	1490	No	No	No	Yes	No			No	No	No	No	No	No		No	No	Yes	1	0	No		No	Twins	No	No	No	No	Yes	Yes	No	No	No		No	No	No
725	Married	22	Primary Completed	Agriculture		22	Primary Completed	No	Spontanous vaginal delivery	Nurse or midwife	1990	No	No	No	Yes	No		No	No	No	No	No	No	No		No	Yes	No	0	0	No		No	Single Birth	Yes	No	No	No	No	No	No	Yes	No	8	Yes	No	No	Yes
726	Married	30	Primary Completed	Agriculture		25	No Education	No	Spontanous vaginal delivery	Nurse or midwife	1270	No	No	No	Yes	No			No	No	No	No	No	No		No	Yes	No	0	0	No		No	Single Birth	Yes	No	No	No	No	No	No	Yes	Yes	8	No	No	No	No
727	Married	40	Primary Completed	Unskilled manual		31	Primary Completed	Yes	Spontanous vaginal delivery	Nurse or midwife	1950	No	No	No	Yes	No		Yes	Yes	Yes	No	No	No	No		Yes	No	Yes	0	0	No		No	Single Birth	Yes	No	No	No	No	Yes	No	Yes	No	8	Yes	No	No
728	Married	30	Secondary Completed	Sales and services		27	Secondary Completed	Yes	Spontanous vaginal delivery	Nurse or midwife	1270	No	Yes	No	No	No		Yes	No	Yes	Yes	No	No	No		Yes	No	Yes	0	0	Yes	INCUBATOR	No	Single Birth		No	No	No	No	No	No	No	No		No	No	No	No
729	Divorced					25	No Education	No	Spontanous vaginal delivery	Nurse or midwife	1700	No	No	No	No	Yes	RVI	Yes	No	No	No	No	No	No		Yes	Yes	Yes	0	0	No		No	Single Birth	Yes	No	No	No	No	No	No	No	No	4	No	No	No
730	Married	30	Post Secondary	Professional/technical/managerial		28	Post Secondary	Yes	Spontanous vaginal delivery	Nurse or midwife	1900	No	No	No	Yes	No			No	No	No	No	No	No		No	No	Yes	1	0	No		No	Twins	Yes	No	No	No	Yes	Yes	No	No	Yes	6	Yes	No	No	Yes
731	Married	30	Post Secondary	Professional/technical/managerial		28	Post Secondary	Yes	Spontanous vaginal delivery	Nurse or midwife	1900	No	No	No	Yes	No			No	No	No	No	No	No		No	No	Yes	1	0	No		No	Twins	Yes	No	No	No	No	No	No	Yes	Yes	6	Yes	No	No	Yes
732	Married	19	Primary Completed	Unskilled manual		18	Secondary Completed	No	Spontanous vaginal delivery	None mother herself	1000	No	No	No	Yes	No		Yes	No	No	No	No	No	No		Yes	No	Yes	1	0	No		No	Single Birth	No	No	No	No	Yes	Yes	No	No	Yes		No	No	No
733	Married	33	Primary Completed	Agriculture		26	No Education	Yes	Spontanous vaginal delivery	None mother herself	1190	No	No	No	Yes	No		Yes	No	No	No	No	No	No		Yes	No	Yes	0	0	Yes	INCUBATOR	No	Single Birth	Yes	No	No	No	No	Yes	No	No	No	5	No	No	No	Yes	33
734	Married	25	Primary Completed	Sales and services		22	Secondary Completed	No	Spontanous vaginal delivery	Nurse or midwife	1670	No	No	No	Yes	No			No	No	No	No	No	No		No	No	No	1	0	No		No	Single Birth	No	No	No	No	No	No	No	No	No		No	No	No
735	Married	25		Unskilled manual		16	Primary Completed	No	Spontanous vaginal delivery	Nurse or midwife	1980	No	No	No	Yes	No			No	No	No	No	No	No		No	Yes	No	0	0	No		No	Single Birth	Yes	No	No	No	No	No	No	Yes	No	7	Yes	No	No	Yes
736	Married	40	Primary Completed	Agriculture		34	Primary Completed	No	Spontanous vaginal delivery	Relative and Neighbour	1810	No	No	No	Yes	No			No	No	No	No	No	No		No	No	Yes	0	0	No		No	Single Birth	Yes	No	No	No	No	Yes	No	Yes	No	6	Yes	No	No	No
737	Married	50		Unskilled manual		32	Primary Completed	No	Spontanous vaginal delivery	Nurse or midwife	1700	No	No	No	Yes	No			No	No	No	No	No	No		No	No	Yes	1	0	No		No	Twins	Yes	No	No	No	No	Yes	No	No	No	5	Yes	No	No	Yes
738	Married	50	Primary Completed	Unskilled manual		32	Primary Completed	No	Spontanous vaginal delivery	Nurse or midwife	1440	No	No	No	Yes	No			No	No	No	No	No	No		No	No	Yes	1	0	No		No	Single Birth	No	No	No	No	No	No	No	No	No		No	No	No
739	Married	43	Primary Completed	Unskilled manual		36	Primary Completed	No	Spontanous vaginal delivery	None mother herself	1420	No	No	No	Yes	No		Yes	No	No	No	No	No	No		No	No	Yes	1	0	No		No	Single Birth	No	No	No	No	Yes	Yes	No	No	No	0	Yes	No	No	Yes
740	Married	30	Primary Completed	Unskilled manual		25	Primary Completed	No	Spontanous vaginal delivery	Nurse or midwife	1840	No	No	No	Yes	No		No	No	No	No	No	No	No		No	Yes	No	0	0	No		No	Twins	Yes	No	No	No	No	No	No	Yes	No	8	Yes	No	No	Yes
741	Married	30	Primary Completed	Unskilled manual		25	Primary Completed	No	Spontanous vaginal delivery	Nurse or midwife	1650	No	No	No	Yes	No		No	No	No	No	No	No	No		No	Yes	No	0	0	No		No	Twins	Yes	No	No	No	No	No	No	Yes	No	8	Yes	No	No	Yes	72
742	Married	22	Primary Completed	Agriculture		17	Primary Completed	No	Assisted vaginal delivery	Nurse or midwife	1599	No	No	No	Yes	No		No	No	No	No	No	No	No		No	No	Yes	1	0	No		No	Twins	Yes	No	No	No	Yes	Yes	No	No	Yes		Yes	No	No	Yes
743	Married	27	Primary Completed	Sales and services		20	Primary Completed	No	Spontanous vaginal delivery	Nurse or midwife	1610	No	No	No	Yes	No		Yes	No	No	No	No	Yes	No		No	No	Yes	0	0	Yes	INCUBATOR	No	Twins	Yes	No	No	No	No	Yes	No	No	Yes	4	Yes	No	No	Yes	58
744	Married	27	Primary Completed	Sales and services		20	Primary Completed	No	Spontanous vaginal delivery	Nurse or midwife	1420	No	No	No	Yes	No		Yes	No	No	Yes	No	Yes	No		No	No	Yes	0	0	Yes	INCUBATOR	No	Twins	Yes	No	No	No	No	Yes	No	No	Yes	4	Yes	No	No	Yes	52
745	Married	29	Primary Completed	Agriculture		20	Primary Completed	Yes	Spontanous vaginal delivery	Nurse or midwife	1290	No	No	No	Yes	No		Yes	No	No	No	No	Yes	No		Yes	No	Yes	0	0	Yes	INCUBATOR	No	Single Birth	Yes	No	No	No	No	Yes	No	No	No	8	Yes	No	No	Yes
746	Married	26	No Education	Unskilled manual		20	No Education	No	Spontanous vaginal delivery	Nurse or midwife	1710	No	No	No	Yes	No		No	No	No	No	No	No	No		No	Yes	No	0	0	No		No	Single Birth	Yes	No	No	No	No	No	No	Yes	No	7	Yes	No	No	Yes	24
747	Married	32	Secondary Completed	Agriculture		28	Primary Completed	No	Spontanous vaginal delivery	Nurse or midwife	1650	No	No	No	Yes	No		No	No	No	No	No	No	No		No	Yes	No	0	0	No		No	Twins	Yes	No	No	No	No	No	No	Yes	No	8	No	Yes	No	Yes	144
748	Married	35	Primary Completed	Agriculture		32	No Education	No	Spontanous vaginal delivery	Nurse or midwife	1480	Yes	No	No	No	No		Yes	No	Yes	No	No	No	No		Yes	No	Yes	0	0	No		No	Single Birth	Yes	No	No	No	No	No	No	Yes	No	8	Yes	No	No	Yes
749	Married	24	Secondary Completed	Sales and services		25	Primary Completed	No	Spontanous vaginal delivery	None mother herself	1650	Yes	No	No	No	No		Yes	No	No	No	No	No	No		Yes	No	No	1	0	Yes	INCUBATOR	No	Single Birth		No	No	No	No	No	No	No	No		No	No	No
750	Married	29	Primary Completed	Agriculture		23	No Education	No	Spontanous vaginal delivery	Nurse or midwife	1420	No	No	No	Yes	No			No	No	No	No	No	No		No	Yes	No	0	0	No		No	Single Birth	Yes	No	No	No	No	No	No	Yes	No		Yes	No	No	Yes
751	Married	32	Secondary Completed	Agriculture		20	Secondary Completed	No	Spontanous vaginal delivery	Nurse or midwife	1980	No	No	No	Yes	No		No	No	No	No	No	No	No		No	Yes	No	0	0	No		No	Single Birth	Yes	No	No	No	No	Yes	No	No	No	8	Yes	No	No	Yes	4
752	Married	30	Primary Completed	Agriculture		24	No Education	No	Spontanous vaginal delivery	Nurse or midwife	1930	No	No	No	Yes	No		No	No	No	No	No	No	No		No	Yes	No	0	0	No		No	Single Birth	Yes	No	No	No	No	No	No	Yes	No	8	Yes	No	No	Yes	1
753	Married	36	No Education	Agriculture		30	No Education	Yes	Spontanous vaginal delivery	Nurse or midwife	1760	No	No	No	Yes	No		No	No	No	No	No	No	No		No	Yes	No	0	0	No		No	Single Birth	Yes	No	No	No	No	No	No	Yes	No	8	Yes	No	No	Yes
754	Married	25	Primary Completed	Unskilled manual		20	Primary Completed	No	Spontanous vaginal delivery	Nurse or midwife	1880	No	No	No	Yes	No		No	No	No	No	No	No	No		No	Yes	No	0	0	No		No	Single Birth	Yes	No	No	No	No	No	No	Yes	No	10	Yes	No	No	Yes
755	Married	30	Secondary Completed	Professional/technical/managerial		22	Secondary Completed	No	Spontanous vaginal delivery	Nurse or midwife	1910	No	No	No	Yes	No		No	No	No	No	No	No	No		No	Yes	No	0	0	No		No	Single Birth	Yes	No	No	No	No	No	No	Yes	No	10	Yes	No	No	Yes
756	Married	25	Primary Completed	Agriculture		20	Primary Completed	No	Spontanous vaginal delivery	Nurse or midwife	1830	No	No	No	Yes	No		Yes	Yes	No	No	No	No	No		No	No	Yes	0	0	Yes	INCUBATOR	Yes	Twins	Yes	No	No	No	No	Yes	No	No	No	4	Yes	No	No
757	Married	45	Primary Completed	Unskilled manual		32	No Education	No	Spontanous vaginal delivery	Nurse or midwife	1670	No	No	No	Yes	No			No	No	No	No	No	No		No	Yes	No	0	0	No		No	Twins	Yes	No	No	No	No	No	No	Yes	No		Yes	No	No	Yes
758	Married	29	Primary Completed	Sales and services		23	Primary Completed	No	Spontanous vaginal delivery	Nurse or midwife	1620	No	No	No	Yes	No			No	No	No	No	No	No		No	Yes	No	1	0	No		No	Single Birth	No	No	No	Yes	No	Yes	No	No	No	0	Yes	No	No	Yes	36
759	Single	30	Primary Completed	Unskilled manual		18	Primary Completed	No	Spontanous vaginal delivery	Nurse or midwife	1900	No	No	No	Yes	No			No	No	No	No	No	No		No	Yes	No	0	0	No		No	Single Birth	Yes	No	No	No	No	No	No	Yes	No	7	Yes	No	No	Yes
760	Married	21	Primary Completed	Agriculture		21	Primary Completed	No	Spontanous vaginal delivery	Nurse or midwife	1970	No	No	No	Yes	No		No	No	No	No	No	No	No		No	Yes	No	0	0	No		No	Single Birth	Yes	No	No	No	No	No	No	Yes	No	8		No	No
761	Married	40	Secondary Completed	Sales and services		30	Secondary Completed	No	Spontanous vaginal delivery	Nurse or midwife	1990	No	No	No	Yes	No		No	No	No	No	No	No	No		No	Yes	No	0	0	No		No	Twins	Yes	No	No	No	No	No	No	Yes	Yes	8	Yes	No	No	Yes
762	Married	40	Secondary Completed	Sales and services		30	Secondary Completed	No	Spontanous vaginal delivery	Nurse or midwife	1850	No	No	No	Yes	No		No	No	No	No	No	No	No		No	Yes	No	0	0	No		No	Twins	Yes	No	No	No	No	No	No	Yes	Yes	8	Yes	No	No	Yes
763	Married	28	Primary Completed	Agriculture		22	Primary Completed	No	Spontanous vaginal delivery	Nurse or midwife	1400	Yes	No	No	No	No	Anemia		No	No	No	No	No	No		Yes	No	Yes	1	0	No		No	Single Birth	Yes	No	No	No	No	Yes	No	No	No	5	Yes	No	No
764	Married	30	Secondary Completed	Agriculture		25	Primary Completed	No	Spontanous vaginal delivery	Relative and Neighbour	1600	No	No	No	Yes	No			No	No	No	No	No	No		No	Yes	Yes	1	0	No		No	Twins	Yes	No	No	No	No	Yes	No	No	No	10	Yes	No	No
765	Married	30	Secondary Completed	Agriculture		25	Primary Completed	No	Spontanous vaginal delivery	Relative and Neighbour	1500	No	No	No	Yes	No			No	No	No	No	No	No		No	Yes	Yes	1	0	No		No	Twins	Yes	No	No	No	No	Yes	No	No	No	10	Yes	No	No
766	Married	25	Secondary Completed	Unskilled manual		20	Primary Completed	No	Spontanous vaginal delivery	Nurse or midwife	1700	No	Yes	No	No	No		Yes	No	No	No	No	No	No		No	No	No	0	0	Yes	INCUBATOR	No	Single Birth	Yes	No	Yes	No	No	No	No	No	Yes	4	Yes	No	No
767	Married	48	Primary Completed	Agriculture		30	Secondary Completed	Yes	Spontanous vaginal delivery	Nurse or midwife	1340	No	No	No	Yes	No		Yes	No	No	No	No	No	No		Yes	No	Yes	0	0	No			Single Birth	No	No	No	No	No	No	No	Yes	No		Yes	No	No
768	Married	35	Primary Completed	Unskilled manual		24	No Education	No	Spontanous vaginal delivery	Nurse or midwife	880	No	No	No	Yes	No			No	No	No	No	No	No		No	No	No	0	0	No		No	Single Birth	Yes	No	No	No	No	No	No	Yes	No		No	No	No	Yes
769	Married	32	Secondary Completed	Skilled manual		20	No Education	No	Assisted vaginal delivery	Nurse or midwife	1790	No	No	No	Yes	No			No	No	No	No	No	No		No	Yes	Yes	1	0	No		No	Single Birth	No	No	No	Yes	Yes	Yes	No	No	No	0	Yes	No	No	Yes	58
770	Married	32	Post Secondary	Professional/technical/managerial		26	Post Secondary	No	Spontanous vaginal delivery	Nurse or midwife	1700	No	No	No	Yes	No		No	No	No	No	No	No	No		No	Yes	No	0	0	No		No	Single Birth	Yes	No	No	No	No	No	No	Yes	No	8	No	No	No	Yes	14
771	Married	35	No Education	Agriculture		30	Primary Completed	No	Spontanous vaginal delivery	Traditional birth attendant trained or untrained	1810	No	No	No	Yes	No		Yes	Yes	Yes	No	No	No	No		Yes	Yes	Yes	0	0	No		No	Single Birth	Yes	No	No	No	No	No	No	Yes	Yes	8	No	No	No	No
772	Married	28	Secondary Completed	Unskilled manual		25	Primary Completed	No	Spontanous vaginal delivery	Nurse or midwife	1870	No	No	No	Yes	No		No	No	No	No	No	No	No		No	Yes	No	0	0	No		No	Single Birth	Yes	No	No	No	No	No	No	Yes	No	10	Yes	No	No	Yes	17
773	Married	28	Secondary Completed	Agriculture		20	Primary Completed	No	Spontanous vaginal delivery	Nurse or midwife	1100	Yes	No	No	No	No		No	No	No	No	No	No	No		No	No	Yes	1	0	No		No	Single Birth	Yes	No	No	No	No	Yes	No	No	Yes		Yes	No	No	Yes
774	Married	30	Primary Completed	Unskilled manual		23	Primary Completed	No	Spontanous vaginal delivery	Nurse or midwife	880	No	No	No	Yes	No		No	No	No	No	No	No	No		No	Yes	No	0	0	No		No	Twins	Yes	No	No	No	No	No	Yes	Yes	No	8	No	No	No	Yes	1
775	Married	32	Primary Completed	Unskilled manual		23	Primary Completed	No	Spontanous vaginal delivery	Nurse or midwife	1560	No	No	No	Yes	No		No	No	No	No	No	No	No		No	Yes	No	0	0	No		No	Twins	Yes	No	No	No	No	No	No	Yes	No	8	Yes	No	No	Yes
776	Married	25	Secondary Completed	Unskilled manual		24	Secondary Completed	No	Spontanous vaginal delivery	Nurse or midwife	1890	No	No	No	Yes	No		Yes	No	No	No	No	No	Yes	Neonatal Jaundice	No	No	Yes	0	0	Yes		No	Single Birth	Yes	No	No	No	No	Yes	No	No	Yes	7	Yes	No	No
777	Married	25	Primary Completed	Unskilled manual		20	Primary Completed	No	Spontanous vaginal delivery	Nurse or midwife	1860	No	No	No	Yes	No		No	No	No	No	No	No	No		No	Yes	No	0	0	No		No	Single Birth	Yes	No	No	No	No	No	No	Yes	No	10	Yes	No	No	Yes	1
778	Married	28	Primary Completed	Unskilled manual		20	Primary Completed	No	Spontanous vaginal delivery	Doctor	1800	No	No	No	Yes	No			No	No	No	No	No	No		No	Yes	No	0	0	No		No	Single Birth	Yes	No	No	No	No	No	No	Yes	No		Yes	No	No	Yes
779	Married	39	Secondary Completed	Unskilled manual		35	Secondary Completed	Yes	Spontanous vaginal delivery	Nurse or midwife	1390	Yes	No	No	No	No		Yes	No	No	No	No	No	No		Yes	No	Yes	1	0	No		No	Single Birth	Yes	No	No	No	Yes	Yes	No	No	No	0	Yes	No	No	Yes
780	Married	26	Primary Completed	Agriculture		20	Primary Completed	No	Spontanous vaginal delivery	Nurse or midwife	1920	No	No	No	Yes	No		No	No	No	No	No	No	No		No	Yes	No	0	0	No		No	Single Birth	Yes	No	No	No	No	No	No	Yes	No	8	Yes	No	No	Yes	11
781	Married	30	Primary Completed	Agriculture		30	No Education	Yes	Spontanous vaginal delivery	Nurse or midwife	1750	No	No	No	Yes	No		No	No	No	No	No	No	No		No	Yes	No	0	0	No		Yes	Single Birth	Yes	No	No	No	No	No	No	Yes	Yes	8	Yes	No	No	Yes	48
782	Married	30	Primary Completed	Agriculture		22	Secondary Completed	Yes	Spontanous vaginal delivery	Nurse or midwife	950	No	No	No	Yes	No		No	No	No	No	No	No	No		No	Yes	No	0	0	No		No	Twins	Yes	No	No	No	No	No	No	Yes	No	8	Yes	No	No	Yes
783	Married	35	Primary Completed	Agriculture		30	Primary Completed	No	Spontanous vaginal delivery	Nurse or midwife	1010	No	No	No	Yes	No		Yes	No	Yes	No	No	No	No		Yes	Yes	No	0	0	No		No	Twins	No	No	No	No	No	No	No	Yes	Yes	7	No	No	No	No
784	Married	25	No Education	Agriculture		20	Primary Completed	No	Caesarean section	Doctor	1980	No	No	No	Yes	No		No	No	No	No	No	No	No		No	Yes	No	0	0	No		No	Single Birth	Yes	No	No	No	No	No	No	Yes	No	10	Yes	No	No	Yes
785	Married	25	Primary Completed	Agriculture		24	Primary Completed	No	Spontanous vaginal delivery	Nurse or midwife	1870	No	No	No	Yes	No			No	No	No	No	No	No		No	No	Yes	0	0	No		No	Single Birth	Yes	No	No	No	No	Yes	No	No	No	8	Yes	No	No
786	Married	35	Secondary Completed	Professional/technical/managerial		23	Secondary Completed	No	Caesarean section	Doctor	1400	No	No	No	Yes	No		Yes	No	Yes	No	No	No	No		Yes	No	Yes	0	0	No		No	Twins	Yes	No	No	No	No	Yes	No	No	Yes	5	No	No	No
787	Married	42	Primary Completed	Unskilled manual		30	No Education	No	Spontanous vaginal delivery	Nurse or midwife	1230	No	No	No	Yes	No		Yes	No	No	Yes	No	No	No		Yes	No	No	0	0	No		No	Triplets	Yes	No	No	No	No	No	No	Yes	Yes		Yes	No	No	Yes	96
788	Married	40	Primary Completed	Agriculture		35	No Education	No	Spontanous vaginal delivery	Nurse or midwife	1200	No	No	No	No	No		Yes	No	No	No	No	No	No		Yes	No	Yes	0	0	No		No	Single Birth	No	No	No	Yes	No	Yes	No	No	Yes		No	No	No
789	Single			66	she doen't marred	20	Primary Completed	No	Spontanous vaginal delivery	Nurse or midwife	1610	No	No	No	Yes	No			No	No	No	No	No	No		Yes	No	No	0	0	No		No	Single Birth	Yes	No	No	No	No	Yes	No	No	Yes	4	Yes	No	No	No
790	Married	36	Primary Completed	Agriculture		34	Primary Completed	No	Caesarean section	Doctor	1400	No	No	No	Yes	No		No	No	No	No	No	No	No		No	Yes	No	0	0	No		No	Single Birth	Yes	No	No	No	No	No	No	Yes	No	7	Yes	No	No	Yes	48
791	Married	28		Sales and services		27	Secondary Completed	Yes	Spontanous vaginal delivery		1110	No	No	No	Yes	No		Yes	No	No	No	No	No	Yes	Anemia, Abortion (this is a 6 month baby)	Yes	No	Yes	1	0			No	Single Birth		No	No	No	No	No	No	Yes	Yes		No	No	No
792	Married	35	No Education	Agriculture		31	No Education	Yes	Spontanous vaginal delivery	Nurse or midwife	1800	No	No	No	Yes	No		No	No	No	No	Yes	No	No		Yes	No	No	0	1			No	Single Birth		No	No	No	No	No	No	No	Yes		Yes	No	No	Yes	48
793	Married	32	Secondary Completed	Skilled manual		28	Primary Completed	No	Spontanous vaginal delivery	Nurse or midwife	1670	No	No	No	Yes	No		Yes	No	Yes	No	No	No	No		Yes	No	No	0	0			No	Twins	Yes	No	No	No	No	No	No	Yes	Yes	12	Yes	No	No	Yes	148
794	Married	38	Primary Completed	Unskilled manual		30	No Education	No	Spontanous vaginal delivery	Nurse or midwife	1200	No	No	No	Yes	No		Yes	No	No	Yes	No	No	No		Yes	No	Yes	1	0			No	Single Birth	Yes	No	No	No	No	No	No	Yes	Yes	6	No	No	No	No
795	Married	26	Secondary Completed	Unskilled manual		23	Secondary Completed	No	Spontanous vaginal delivery	Nurse or midwife	1560	Yes	No	No	No	No		No	No	No	No	No	No	No		Yes	Yes	Yes	1	0			No	Twins	Yes	No	No	No	No	No	No	Yes	Yes	8	Yes	No	No
796	Married	26	Secondary Completed	Unskilled manual		23	No Education	No	Spontanous vaginal delivery	Nurse or midwife	1680	Yes	No	No	No	No		No	No	No	No	No	No	No		Yes	Yes	No	1	0			No	Twins	Yes	No	No	No	No	No	No	Yes	Yes	8	No	No	No
797	Married	28	Secondary Completed	Agriculture		24	Secondary Completed	No	Spontanous vaginal delivery	Nurse or midwife	1990	No	No	No	Yes	No			No	No	No	No	No	No		No	No	No	0	0			No	Twins	Yes	No	No	No	No	No	No	Yes	No	2	Yes	No	No	No
798	Married	35	Post Secondary	Skilled manual		30	Secondary Completed	No	Spontanous vaginal delivery	Nurse or midwife	1270	No	No	No	Yes	No		Yes	No	Yes	No	No	No	No		Yes	Yes	No	0	0			No	Single Birth	Yes	No	No	No	No	No	No	Yes	Yes	8	Yes	No	No	Yes	144
799	Married	24	Primary Completed	Skilled manual		24	No Education	No	Spontanous vaginal delivery	Nurse or midwife	1690	No	No	No	Yes	No		Yes	No	No	No	No	No	No		Yes	No	No	0	0			No	Single Birth	Yes	No	No	No	No	No	No	Yes	Yes	1	Yes	No	No
800	Married	40	Secondary Completed	Skilled manual		35	Secondary Completed	No	Spontanous vaginal delivery	Nurse or midwife	1420	No	No	No	Yes	No		Yes	No	Yes	No	No	No	No		Yes	No	No	0	0			No	Single Birth	Yes	No	No	No	No	No	No	Yes	Yes	12	Yes	No	No	Yes	144
801	Married	30	Secondary Completed	Skilled manual		28	Secondary Completed	No	Spontanous vaginal delivery	Nurse or midwife	1830	No	No	No	Yes	No		No	No	No	No	No	No	No		Yes	No	No	0	0			No	Single Birth	Yes	No	No	No	No	No	No	Yes	Yes	12	Yes	No	No	Yes	96
802	Married	38	Primary Completed	Skilled manual		30	Primary Completed	No	Spontanous vaginal delivery	Nurse or midwife	1820	No	No	No	Yes	No			No	No	No	No	No	No		No	No	No	0	0			No	Single Birth	Yes	No	No	No	No	No	No	Yes	No	12	No	No	No
803	Married	27	Post Secondary	Professional/technical/managerial		25	No Education	No	Spontanous vaginal delivery	Nurse or midwife	1860	No	No	No	Yes	No		No	No	No	No	No	No	No		Yes	No	No	0	0			No	Twins		No	No	No	No	No	No	No	Yes		Yes	No	No	Yes	144
804	Married	30	Primary Completed	Skilled manual		28	No Education	No	Spontanous vaginal delivery	Nurse or midwife	1820	No	No	No	Yes	No			No	No	No	No	No	No		No	No	No	0	0			No	Single Birth	Yes	No	No	No	No	No	No	Yes	No	12	No	No	No
805	Married	25	Secondary Completed	Agriculture		23	Secondary Completed	No	Assisted vaginal delivery	Nurse or midwife	1840	Yes	No	No	No	No		Yes	No	Yes	Yes	No	No	No		Yes	No	Yes	0	0			No	Twins	Yes	No	No	No	No	Yes	No	No	Yes	8	Yes	No	No	Yes	36
806	Married	28	Secondary Completed	Sales and services		21	Secondary Completed	No	Assisted vaginal delivery	Nurse or midwife	1820	No	No	No	No	No			No	No	No	No	No	No		Yes	No	No	0	0			No	Twins	Yes	No	No	No	No	No	No	Yes	No		Yes	No	No	No
807	Married	35	Secondary Completed	Professional/technical/managerial		34	Secondary Completed	No		Doctor	1800	No	No	No	No	No		Yes	No	No	No	No	No	Yes		Yes	No	No	1	0			No	Single Birth	No	No	No	Yes	Yes	No	No	No	Yes		Yes	No	No	No
808	Married	35	Secondary Completed	Unskilled manual		22	Primary Completed	No		Doctor	1800	No	No	No	No	No		No	No	No	No	No	No	No		No	No	No	0	0			No	Twins	Yes	No	No	Yes	No	No	No	No	No	5	Yes	No	No	Yes	1
[truncated: 60 more columns]
